# Supplementary material for: Structural plasticity of the membrane-bound protein degradation assembly supports bacterial adaptation to stress
Source: Cell Rep. Author manuscript; Available in PMC 2026 May 29. (PMC13220708; doi:10.1016/j.celrep.2026.117231)
Supplement: 2 [file NIHMS2170795-supplement-2.xlsx]

## Sheet: Results
Feature_ID	entrezgene_id	external_gene_name	chromosome_name	start_position	end_position	gene_biotype	description	logFC	CI.L	CI.R	AveExpr	t	P.Value	adj.P.Val	B	linearFC	sample.WT1	sample.WT2	sample.WT3	sample.WT1.pos.TBM	sample.WT2.pos.TBM	sample.WT3.pos.TBM
b0344	#N/A		Chromosome	363231	366305	protein_coding	lacZ	-5.64014	-6.0204	-5.25989	9.33234	-33.7867	1.87111e-10	4.08852e-07	14.5978	-49.8715	12.0904	12.3172	12.2607	6.86568	6.35077	6.10929
b4242	#N/A	mgtA	Chromosome	4467625	4470321	protein_coding	mgtA	4.51444	4.20749	4.8214	9.08733	33.501	2.01207e-10	4.08852e-07	14.5771	22.8551	6.82094	6.76371	6.83361	11.4195	11.0114	11.6749
b3686	#N/A	ibpB	Chromosome	3866469	3866897	protein_coding	ibpB	4.68865	4.32049	5.05681	6.70689	29.0094	6.88026e-10	9.32046e-07	13.3808	25.7884	4.25692	4.45145	4.22364	8.78753	8.98662	9.53518
b0342	#N/A	lacA	Chromosome	361249	361860	protein_coding	lacA	-6.32397	-6.85375	-5.79419	5.61435	-27.1909	1.19484e-09	1.21396e-06	12.207	-80.1133	8.74346	8.53721	8.96364	2.41891	2.41841	2.60447
b4702	#N/A	mgtL	Chromosome	4467431	4467484	protein_coding	mgtL	4.11895	3.73737	4.50054	6.70513	24.588	2.8132e-09	2.28657e-06	12.1147	17.3752	4.87738	4.59446	4.41819	8.84721	8.52829	8.96522
b0343	#N/A	lacY	Chromosome	361926	363179	protein_coding	lacY	-5.7345	-6.29173	-5.17726	6.15148	-23.4415	4.22051e-09	2.55537e-06	11.4997	-53.2421	8.71872	9.23685	9.09078	3.21572	3.06954	3.57726
b0473	#N/A	htpG	Chromosome	495120	496994	protein_coding	htpG	2.30459	2.07953	2.52964	9.62069	23.3259	4.40147e-09	2.55537e-06	11.7165	4.94027	8.47587	8.44269	8.44412	10.6714	10.8642	10.8259
b4120	#N/A	melB	Chromosome	4343369	4344790	protein_coding	melB	-5.72253	-6.29835	-5.14672	8.25005	-22.638	5.67405e-09	2.56215e-06	11.4456	-52.8024	11.0034	11.6472	10.9084	5.66117	5.09012	5.18996
b4121	#N/A	yjdF	Chromosome	4344929	4345558	protein_coding	yjdF	-4.06481	-4.47364	-3.65598	6.43873	-22.6482	5.65252e-09	2.56215e-06	11.3956	-16.7351	8.42933	8.73475	8.27135	4.39178	4.21905	4.58612
b1307	#N/A	pspD	Chromosome	1369393	1369614	protein_coding	pspD	4.0729	3.65561	4.49018	5.10943	22.2334	6.61149e-09	2.68691e-06	11.257	16.8292	2.97265	3.05587	3.19984	7.35178	6.74268	7.33376
b4006	#N/A	purH	Chromosome	4205943	4207532	protein_coding	purH	-3.15741	-3.48493	-2.82988	6.43092	-21.9594	7.34407e-09	2.7133e-06	11.1776	-8.92225	8.13592	7.82385	7.9874	4.86854	4.71724	5.05261
b0631	#N/A	ybeD	Chromosome	662379	662642	protein_coding	ybeD	2.4423	2.18066	2.70394	6.42573	21.263	9.6486e-09	3.26766e-06	10.939	5.43508	5.24659	5.18494	5.21039	7.78883	7.46942	7.65423
b3829	#N/A	metE	Chromosome	4013053	4015314	protein_coding	metE	-2.90242	-3.22014	-2.5847	8.35471	-20.8086	1.15837e-08	3.62125e-06	10.7607	-7.47679	9.96324	9.74149	9.83863	7.12521	6.94875	6.51093
b3687	#N/A	ibpA	Chromosome	3867009	3867422	protein_coding	ibpA	3.57117	3.16812	3.97422	6.64189	20.1829	1.49942e-08	4.35261e-06	10.5028	11.8858	4.69985	4.88301	4.77536	8.06852	8.43628	8.98834
b0014	#N/A	dnaK	Chromosome	12163	14079	protein_coding	dnaK	1.96527	1.73451	2.19603	11.1583	19.3996	2.09435e-08	4.55363e-06	10.1596	3.90486	10.2033	10.0787	10.2237	12.0904	12.2691	12.0844
b0871	#N/A	poxB	Chromosome	909331	911049	protein_coding	poxB	-3.15331	-3.51775	-2.78887	6.13313	-19.7093	1.83233e-08	4.55363e-06	10.2928	-8.89693	7.72798	7.8975	7.68484	4.84346	4.46832	4.17669
b1732	#N/A	katE	Chromosome	1813867	1816128	protein_coding	katE	-2.35733	-2.63467	-2.08	5.60229	-19.362	2.12891e-08	4.55363e-06	10.1428	-5.12422	6.82462	6.73391	6.77796	4.50804	4.27765	4.49156
b4119	#N/A	melA	Chromosome	4341911	4343266	protein_coding	melA	-6.6216	-7.39952	-5.84367	9.30163	-19.3891	2.10387e-08	4.55363e-06	10.1651	-98.4689	12.5202	13.1884	12.6071	6.77963	5.48892	5.22544
b4488	#N/A	ilvG	Chromosome	3950560	3952204	pseudogene	ilvG	2.57345	2.27853	2.86837	7.8543	19.8767	1.70604e-08	4.55363e-06	10.3741	5.95232	6.39404	6.67652	6.68521	9.16997	9.13374	9.06631
b2592	#N/A	clpB	Chromosome	2731600	2734173	protein_coding	clpB	1.87328	1.65094	2.09561	9.52365	19.1925	2.29276e-08	4.65888e-06	10.0731	3.66363	8.57976	8.58191	8.63852	10.5463	10.4206	10.3749
b1529	#N/A	marC	Chromosome	1618243	1618908	protein_coding	marC	2.67061	2.34635	2.99487	6.35587	18.7608	2.77727e-08	5.37467e-06	9.88792	6.36699	4.89927	5.02447	5.02204	7.62285	7.437	8.12961
b0355	#N/A	frmB	Chromosome	377535	378368	protein_coding	frmB	2.3343	2.03904	2.62957	6.52358	18.0086	3.91899e-08	6.37071e-06	9.53835	5.04308	5.27796	5.26059	5.38815	7.55818	7.57598	8.08059
b0356	#N/A	frmA	Chromosome	378462	379571	protein_coding	frmA	2.44562	2.13757	2.75368	7.70994	18.0839	3.78397e-08	6.37071e-06	9.56945	5.44761	6.36904	6.51853	6.43897	8.74204	8.83013	9.36091
b0403	#N/A	malZ	Chromosome	422518	424332	protein_coding	malZ	-2.1384	-2.40638	-1.87042	7.14676	-18.1767	3.62439e-08	6.37071e-06	9.61918	-4.40273	8.11	8.32743	8.23496	6.12456	5.94174	6.14188
b2019	#N/A	hisG	Chromosome	2090192	2091091	protein_coding	hisG	2.366	2.06736	2.66464	7.34183	18.0469	3.84959e-08	6.37071e-06	9.55301	5.1551	6.14061	6.09125	6.27446	8.7145	8.28935	8.54081
b1641	#N/A	slyB	Chromosome	1719876	1720343	protein_coding	slyB	2.0876	1.82171	2.3535	9.08065	17.8843	4.15409e-08	6.49316e-06	9.46865	4.25041	8.14266	7.95437	7.93557	10.0699	10.0622	10.3192
b2499	#N/A	purM	Chromosome	2621197	2622234	protein_coding	purM	-3.25872	-3.67976	-2.83768	7.30173	-17.6301	4.68494e-08	7.0517e-06	9.36272	-9.57135	9.17695	8.57839	8.91728	5.60633	5.75845	5.77298
b0074	#N/A	leuA	Chromosome	81958	83529	protein_coding	leuA	2.87401	2.49836	3.24966	6.36066	17.4277	5.16189e-08	7.49212e-06	9.26108	7.33101	4.79968	5.12336	4.95504	8.04007	7.45139	7.79442
b0287	#N/A	yagU	Chromosome	302991	303605	protein_coding	yagU	-2.02532	-2.29505	-1.75559	5.6885	-17.1039	6.04168e-08	8.37388e-06	9.11596	-4.07083	6.74826	6.64316	6.75028	4.77439	4.68945	4.52545
b3708	#N/A	tnaA	Chromosome	3888730	3890145	protein_coding	tnaA	-3.64069	-4.12878	-3.15259	5.47841	-16.9907	6.38755e-08	8.37388e-06	9.05381	-12.4726	7.07256	7.58164	7.25811	3.62668	3.42101	3.91045
b4036	#N/A	lamB	Chromosome	4247971	4249311	protein_coding	lamB	-6.09111	-6.9072	-5.27502	9.33163	-17.0016	6.35318e-08	8.37388e-06	9.03732	-68.172	12.3964	12.7829	12.5664	7.00222	6.56999	4.67183
b1306	#N/A	pspC	Chromosome	1369025	1369384	protein_coding	pspC	3.90742	3.37634	4.4385	5.93982	16.7596	7.16447e-08	9.09887e-06	8.93711	15.0055	3.79885	3.62981	4.47062	8.04649	7.63264	8.06051
b1873	#N/A	torY	Chromosome	1957032	1958132	protein_coding	torY	2.74336	2.36557	3.12116	2.94161	16.5408	7.99791e-08	9.55986e-06	8.77147	6.6963	1.50657	1.49605	1.65387	4.29646	4.17965	4.51705
b2502	#N/A	ppx	Chromosome	2625115	2626656	protein_coding	ppx	-1.85829	-2.11413	-1.60246	6.8362	-16.5457	7.97815e-08	9.55986e-06	8.8168	-3.62579	7.80787	7.70095	7.80918	5.90585	6.06331	5.73003
b1020	#N/A	phoH	Chromosome	1084992	1086056	protein_coding	phoH	2.07936	1.789	2.36973	5.3119	16.3124	8.98472e-08	9.61617e-06	8.70809	4.22621	4.26898	4.11426	4.3358	6.20222	6.45537	6.49477
b1826	#N/A	mgrB	Chromosome	1908623	1908766	protein_coding	mgrB	2.07579	1.78695	2.36463	6.44733	16.3703	8.72236e-08	9.61617e-06	8.71879	4.21575	5.57667	5.22495	5.38691	7.47763	7.55955	7.45829
b2155	#N/A	cirA	Chromosome	2244778	2246769	protein_coding	cirA	2.26477	1.94987	2.57967	6.54718	16.3827	8.66738e-08	9.61617e-06	8.72577	4.80578	5.48966	5.16627	5.45236	7.64811	7.53454	7.99217
b3727	#N/A	pstC	Chromosome	3909439	3910398	protein_coding	pstC	1.89671	1.63183	2.1616	6.39042	16.311	8.9915e-08	9.61617e-06	8.68757	3.72364	5.46785	5.33352	5.43088	7.31197	7.19017	7.60813
b4599	#N/A	mgtS	Chromosome	1622646	1622741	protein_coding	mgtS	5.23397	4.50044	5.9675	4.32635	16.2535	9.26099e-08	9.65043e-06	8.67607	37.6342	2.11042	2.12759	0.802571	6.78951	6.7771	7.35087
b4037	#N/A	malM	Chromosome	4249554	4250474	protein_coding	malM	-4.22742	-4.82609	-3.62876	7.72765	-16.085	1.01039e-07	1.02655e-05	8.57645	-18.7319	9.66441	10.2538	9.95715	5.8503	5.97753	4.66272
b0015	#N/A	dnaJ	Chromosome	14168	15298	protein_coding	dnaJ	1.82498	1.55632	2.09364	9.22859	15.4734	1.39648e-07	1.27936e-05	8.21376	3.54302	8.4033	8.16488	8.40562	10.2187	10.227	9.95203
b0341	#N/A	cynX	Chromosome	359992	361146	protein_coding	cynX	-2.6641	-3.05895	-2.26926	4.66349	-15.3694	1.47729e-07	1.27936e-05	8.22716	-6.33833	6.01731	5.96732	5.97043	3.47712	2.90829	3.64048
b0523	#N/A	purE	Chromosome	552591	553100	protein_coding	purE	-2.5894	-2.96991	-2.20888	6.01992	-15.5009	1.37595e-07	1.27936e-05	8.28243	-6.01846	7.51178	7.1217	7.26858	4.85605	4.52262	4.83881
b1062	#N/A	pyrC	Chromosome	1121561	1122607	protein_coding	pyrC	-1.88348	-2.16246	-1.60451	7.42232	-15.3789	1.46973e-07	1.27936e-05	8.17578	-3.68965	8.50599	8.3244	8.32476	6.63431	6.44005	6.30442
b1285	#N/A	pdeR	Chromosome	1344757	1346742	protein_coding	pdeR	1.5669	1.33334	1.80046	6.83484	15.2818	1.54938e-07	1.27936e-05	8.11744	2.96267	6.11811	5.97203	6.02004	7.58269	7.63011	7.68604
b2297	#N/A	pta	Chromosome	2414747	2416891	protein_coding	pta	-2.14238	-2.46218	-1.82257	9.9478	-15.2597	1.56813e-07	1.27936e-05	8.09481	-4.41489	11.0127	10.9879	11.0037	8.98722	8.49935	9.19592
b2598	#N/A	pheL	Chromosome	2737599	2737646	protein_coding	pheL	3.23271	2.75112	3.71431	1.99697	15.2903	1.54215e-07	1.27936e-05	8.03825	9.40034	0.668318	0.0533354	0.352405	3.65578	3.63334	3.61866
b3726	#N/A	pstA	Chromosome	3908549	3909439	protein_coding	pstA	1.82217	1.55005	2.0943	5.7196	15.2529	1.57401e-07	1.27936e-05	8.12206	3.53613	4.72983	4.78394	4.82563	6.54447	6.5199	6.91381
b4140	#N/A	fxsA	Chromosome	4368664	4369140	protein_coding	fxsA	2.60733	2.22196	2.99271	6.55125	15.4115	1.44395e-07	1.27936e-05	8.19945	6.09377	5.39156	4.94319	5.45591	8.0588	7.87464	7.5834
b4143	#N/A	groL	Chromosome	4371025	4372671	protein_coding	groL	1.9837	1.68906	2.27834	10.7536	15.3361	1.50421e-07	1.27936e-05	8.1223	3.95506	9.71858	9.80669	9.70788	11.5125	12.0038	11.7722
b3932	#N/A	hslV	Chromosome	4121757	4122287	protein_coding	hslV	1.86885	1.5887	2.14899	8.34902	15.1956	1.62412e-07	1.2942e-05	8.062	3.6524	7.53019	7.30166	7.47718	9.41683	9.35507	9.01318
b4142	#N/A	groS	Chromosome	4370688	4370981	protein_coding	groS	1.81846	1.54519	2.09173	8.28491	15.158	1.65795e-07	1.29575e-05	8.04124	3.52705	7.31145	7.24802	7.52557	9.16207	9.23877	9.2236
b2476	#N/A	purC	Chromosome	2596905	2597618	protein_coding	purC	-2.54654	-2.93187	-2.16121	7.0141	-15.054	1.75583e-07	1.30499e-05	8.00733	-5.8423	8.45793	7.94602	8.31273	5.68606	5.6943	5.98754
b3931	#N/A	hslU	Chromosome	4120416	4121747	protein_coding	hslU	1.82138	1.54628	2.09647	9.15092	15.0818	1.72903e-07	1.30499e-05	7.99101	3.53418	8.34837	8.16267	8.28422	10.1636	10.1944	9.75227
b4171	#N/A	miaA	Chromosome	4399252	4400202	protein_coding	miaA	1.95821	1.6617	2.25472	10.0688	15.0434	1.7661e-07	1.30499e-05	7.95972	3.88579	9.10795	8.88056	9.24325	11.1496	10.9151	11.1165
b2497	#N/A	uraA	Chromosome	2618871	2620160	protein_coding	uraA	-2.01481	-2.32267	-1.70695	5.7449	-14.9079	1.90423e-07	1.38192e-05	7.9494	-4.04128	6.82625	6.67405	6.79722	4.94714	4.55141	4.67334
b4032	#N/A	malG	Chromosome	4242626	4243516	protein_coding	malG	-3.93329	-4.53591	-3.33067	6.036	-14.8677	1.94746e-07	1.3885e-05	7.94641	-15.277	7.68923	8.48438	7.97734	4.1163	3.96822	3.98054
b1496	#N/A	yddA	Chromosome	1577657	1579342	protein_coding	yddA	2.98023	2.52263	3.43783	3.56693	14.8352	1.98326e-07	1.38965e-05	7.93658	7.89112	2.31973	1.62469	2.18565	5.18028	4.86786	5.22337
b0313	#N/A	betI	Chromosome	328747	329334	protein_coding	betI	2.53891	2.14209	2.93574	8.17521	14.5742	2.2985e-07	1.50663e-05	7.69771	5.81151	7.02818	6.56425	6.96026	9.21271	9.70971	9.57612
b0400	#N/A	phoR	Chromosome	417889	419184	protein_coding	phoR	2.28905	1.93154	2.64655	5.91643	14.5848	2.28462e-07	1.50663e-05	7.7299	4.88733	4.88993	4.62725	4.82379	7.32108	6.75613	7.08038
b1021	#N/A	pgaD	Chromosome	1086106	1086519	protein_coding	pgaD	3.1326	2.64313	3.62206	2.47271	14.5786	2.29269e-07	1.50663e-05	7.73691	8.77011	0.753207	1.00162	0.944125	4.09167	3.70768	4.33794
b1874	#N/A	cutC	Chromosome	1958520	1959266	protein_coding	cutC	2.17113	1.83247	2.5098	6.19809	14.6032	2.26087e-07	1.50663e-05	7.73492	4.50378	4.98367	5.12819	5.22572	7.1139	7.59396	7.14311
b0399	#N/A	phoB	Chromosome	417142	417831	protein_coding	phoB	2.24002	1.88699	2.59306	5.40808	14.4533	2.46308e-07	1.56406e-05	7.6669	4.72404	4.23002	4.29268	4.41576	6.78568	6.23429	6.49006
b3429	#N/A	glgA	Chromosome	3566600	3568033	protein_coding	glgA	-1.52019	-1.75933	-1.28106	7.10154	-14.4806	2.42473e-07	1.56406e-05	7.65612	-2.86829	7.90904	7.79964	7.89821	6.44102	6.28302	6.27832
b0312	#N/A	betB	Chromosome	327261	328733	protein_coding	betB	2.7468	2.31274	3.18087	8.05233	14.4147	2.51843e-07	1.5746e-05	7.60285	6.71227	6.80404	6.2387	6.80373	9.23347	9.61254	9.62148
b0438	#N/A	clpX	Chromosome	457426	458700	protein_coding	clpX	1.39547	1.17139	1.61956	10.0999	14.1854	2.8766e-07	1.60148e-05	7.447	2.63075	9.38301	9.43152	9.45188	10.8601	10.8404	10.6326
b0863	#N/A	artI	Chromosome	902257	902988	protein_coding	artI	-1.53536	-1.78343	-1.28729	7.60875	-14.0984	3.02708e-07	1.60148e-05	7.41487	-2.8986	8.39011	8.47148	8.32346	6.82463	6.97156	6.67126
b0903	#N/A	pflB	Chromosome	951272	953554	protein_coding	pflB	-2.05564	-2.38478	-1.7265	10.7914	-14.2266	2.80832e-07	1.60148e-05	7.4745	-4.15729	11.7805	12.0292	11.8451	9.9385	9.86628	9.28869
b1076	#N/A	flgE	Chromosome	1132574	1133782	protein_coding	flgE	-3.8174	-4.4231	-3.21169	7.08138	-14.3561	2.60496e-07	1.60148e-05	7.61242	-14.0978	9.12936	8.76618	9.03945	4.8265	6.01762	4.70917
b1321	#N/A	ycjX	Chromosome	1384117	1385514	protein_coding	ycjX	1.86963	1.56747	2.17179	6.54893	14.0943	3.03431e-07	1.60148e-05	7.41867	3.65439	5.56693	5.59838	5.78809	7.66311	7.47725	7.19983
b1520	#N/A	yneE	Chromosome	1608108	1609022	protein_coding	yneE	-2.15669	-2.50064	-1.81275	6.06046	-14.2834	2.71703e-07	1.60148e-05	7.57502	-4.45891	7.28199	7.22763	6.98463	5.12759	4.89806	4.84285
b1897	#N/A	otsB	Chromosome	1981587	1982387	protein_coding	otsB	-1.59325	-1.85039	-1.33611	5.27002	-14.114	2.99945e-07	1.60148e-05	7.49466	-3.01728	6.04844	6.08443	6.08033	4.48119	4.4883	4.43741
b2465	#N/A	tktB	Chromosome	2579636	2581639	protein_coding	tktB	-1.9924	-2.31402	-1.67079	6.16782	-14.1114	3.00406e-07	1.60148e-05	7.46409	-3.97899	7.15287	7.3086	7.16212	5.42244	4.99204	4.96888
b3167	#N/A	rbfA	Chromosome	3312777	3313178	protein_coding	rbfA	1.94854	1.63715	2.25992	7.29445	14.2543	2.76336e-07	1.60148e-05	7.51134	3.85983	6.40774	6.13331	6.3754	8.40264	8.03056	8.41708
b3295	#N/A	rpoA	Chromosome	3440040	3441029	protein_coding	rpoA	1.36305	1.14381	1.58228	13.1764	14.1622	2.91592e-07	1.60148e-05	7.40979	2.57228	12.4137	12.5173	12.5155	13.7936	13.8329	13.9856
b4112	#N/A	basS	Chromosome	4332181	4333272	protein_coding	basS	1.44268	1.21013	1.67523	8.52569	14.1314	2.96906e-07	1.60148e-05	7.43058	2.71825	7.82431	7.71787	7.84075	9.28501	9.15383	9.33236
b4129	#N/A	lysU	Chromosome	4353200	4354717	protein_coding	lysU	-1.77917	-2.06381	-1.49452	8.4714	-14.2379	2.78988e-07	1.60148e-05	7.49447	-3.43228	9.39833	9.43006	9.26035	7.4471	7.81704	7.47551
b0311	#N/A	betA	Chromosome	325577	327247	protein_coding	betA	2.91813	2.44559	3.39068	7.43032	14.0669	3.0837e-07	1.60466e-05	7.39964	7.55868	6.07617	5.55419	6.10992	8.61245	9.2776	8.95158
b3311	#N/A	rpsQ	Chromosome	3448314	3448568	protein_coding	rpsQ	1.68824	1.41365	1.96283	8.49048	14.0051	3.19827e-07	1.60466e-05	7.35161	3.22263	7.55577	7.79262	7.58731	9.19259	9.46174	9.35285
b3400	#N/A	hslR	Chromosome	3529348	3529749	protein_coding	hslR	1.61973	1.3564	1.88306	6.60524	14.0113	3.1865e-07	1.60466e-05	7.36538	3.07317	5.91048	5.67714	5.75485	7.35178	7.5255	7.41171
b4033	#N/A	malF	Chromosome	4243531	4245075	protein_coding	malF	-4.30304	-5.00087	-3.60522	7.00162	-14.0463	3.1214e-07	1.60466e-05	7.43813	-19.7399	8.71806	9.75838	9.1375	4.75659	4.94038	4.69881
b1842	#N/A	holE	Chromosome	1925108	1925338	protein_coding	holE	1.75021	1.46463	2.0358	7.82228	13.96	3.28475e-07	1.62795e-05	7.32628	3.36409	7.03632	6.93339	6.81944	8.7158	8.50794	8.92079
b0073	#N/A	leuB	Chromosome	80867	81958	protein_coding	leuB	2.48206	2.07255	2.89158	5.50046	13.8062	3.60019e-07	1.64527e-05	7.26966	5.58695	4.10101	4.44372	4.38132	7.04179	6.43105	6.60387
b0221	#N/A	fadE	Chromosome	240859	243303	protein_coding	fadE	2.62894	2.19316	3.06471	6.0454	13.7419	3.74184e-07	1.64527e-05	7.21526	6.1857	4.56546	4.44565	4.98648	7.24653	7.17445	7.85381
b1322	#N/A	ycjF	Chromosome	1385511	1386572	protein_coding	ycjF	1.76997	1.47737	2.06258	5.86191	13.7789	3.65969e-07	1.64527e-05	7.23654	3.41048	5.02694	4.82021	5.12524	6.88014	6.75974	6.55917
b1378	#N/A	ydbK	Chromosome	1437260	1440784	protein_coding	ydbK	-1.80621	-2.10403	-1.5084	8.59087	-13.8153	3.58073e-07	1.64527e-05	7.23142	-3.49723	9.46342	9.63116	9.55356	7.83752	7.78785	7.27172
b1825	#N/A	yebO	Chromosome	1908261	1908548	protein_coding	yebO	2.07003	1.73019	2.40987	5.95865	13.8749	3.45543e-07	1.64527e-05	7.2964	4.19896	5.11109	4.89582	4.71144	7.01444	6.83775	7.18135
b2631	#N/A	rnlB	Chromosome	2766984	2767355	protein_coding	rnlB	-1.96232	-2.28825	-1.63639	4.31873	-13.7144	3.80445e-07	1.64527e-05	7.28862	-3.89687	5.33989	5.21363	5.33516	3.30414	3.46706	3.2525
b3195	#N/A	mlaF	Chromosome	3339256	3340065	protein_coding	mlaF	1.39011	1.15959	1.62064	7.87051	13.7362	3.75474e-07	1.64527e-05	7.18512	2.621	7.22089	7.1484	7.20495	8.65825	8.56463	8.42596
b3300	#N/A	secY	Chromosome	3442766	3444097	protein_coding	secY	1.43974	1.2006	1.67888	12.8657	13.7139	3.8055e-07	1.64527e-05	7.12886	2.71272	12.1296	12.008	12.2306	13.5593	13.5397	13.7272
b3313	#N/A	rplP	Chromosome	3448759	3449169	protein_coding	rplP	1.48963	1.24233	1.73692	10.1851	13.7213	3.7887e-07	1.64527e-05	7.15517	2.80816	9.37975	9.40825	9.4561	10.886	10.7851	11.1956
b3314	#N/A	rpsC	Chromosome	3449182	3449883	protein_coding	rpsC	1.29438	1.08107	1.50769	11.9883	13.8223	3.56577e-07	1.64527e-05	7.20271	2.45272	11.2984	11.3025	11.3852	12.6114	12.5941	12.7378
b4122	#N/A	fumB	Chromosome	4345680	4347326	protein_coding	fumB	-2.5683	-2.99261	-2.14398	6.05787	-13.7876	3.64065e-07	1.64527e-05	7.28104	-5.93109	7.55602	7.26841	7.11461	4.71111	4.66551	5.03154
b4415	#N/A	hokE	Chromosome	607836	607988	protein_coding	hokE	3.07739	2.56965	3.58514	2.54413	13.806	3.60071e-07	1.64527e-05	7.32164	8.44088	1.17851	0.723767	1.02284	4.20428	3.75794	4.37744
b4035	#N/A	malK	Chromosome	4246784	4247899	protein_coding	malK	-4.94627	-5.7692	-4.12334	6.45816	-13.6913	3.8578e-07	1.65033e-05	7.24799	-30.8302	8.74594	9.42804	9.0028	4.08811	4.78747	2.69658
b2988	#N/A	gss	Chromosome	3136663	3138522	protein_coding	gss	-1.70373	-1.98911	-1.41835	7.65211	-13.599	4.07952e-07	1.727e-05	7.1006	-3.25742	8.59445	8.52593	8.52085	7.00599	6.80576	6.45971
b4687	#N/A	shoB	Chromosome	2700117	2700197	protein_coding	shoB	2.1807	1.81432	2.54709	3.71661	13.5578	4.18317e-07	1.75262e-05	7.18792	4.53374	2.61261	2.52197	2.74569	4.71803	5.08192	4.61945
b1216	#N/A	chaA	Chromosome	1270749	1271849	protein_coding	chaA	2.15883	1.79503	2.52262	6.9376	13.5173	4.28791e-07	1.77817e-05	7.05432	4.46551	5.86908	5.68536	5.80025	7.85514	7.79539	8.62038
b1294	#N/A	sapA	Chromosome	1355467	1357110	protein_coding	sapA	-1.59851	-1.8685	-1.32851	6.61536	-13.4862	4.37008e-07	1.79394e-05	7.0529	-3.0283	7.45087	7.52324	7.28962	5.77384	5.86548	5.78911
b2709	#N/A	norR	Chromosome	2830775	2832289	protein_coding	norR	2.3378	1.94217	2.73343	5.68793	13.46	4.4408e-07	1.80474e-05	7.04468	5.05532	4.36202	4.35994	4.66924	6.7658	6.59324	7.37733
b0887	#N/A	cydD	Chromosome	929196	930962	protein_coding	cydD	-1.43953	-1.68411	-1.19494	7.77314	-13.4066	4.58907e-07	1.82843e-05	6.97387	-2.71232	8.41067	8.58191	8.51958	7.01397	7.15074	6.96194
b1676	#N/A	pykF	Chromosome	1755698	1757110	protein_coding	pykF	-1.86112	-2.17704	-1.5452	9.16008	-13.4192	4.55359e-07	1.82843e-05	6.97676	-3.63289	10.025	10.3179	10.077	8.4257	8.08961	8.02526
b1896	#N/A	otsA	Chromosome	1980188	1981612	protein_coding	otsA	-1.47931	-1.73097	-1.22764	5.56134	-13.3895	4.63774e-07	1.82988e-05	7.02941	-2.78814	6.29192	6.34783	6.27043	4.83713	4.76717	4.85356
b2266	#N/A	elaB	Chromosome	2380722	2381027	protein_coding	elaB	-2.58269	-3.02311	-2.14228	4.99817	-13.358	4.72857e-07	1.84778e-05	7.0537	-5.99056	6.37853	6.51577	6.15358	3.96177	3.69483	3.28452
b1829	#N/A	htpX	Chromosome	1911695	1912576	protein_coding	htpX	2.10914	1.74562	2.47265	8.31019	13.2164	5.16319e-07	1.9984e-05	6.84528	4.31433	7.21903	7.00277	7.32532	9.0977	9.41364	9.80267
b1060	#N/A	bssS	Chromosome	1120701	1120955	protein_coding	bssS	2.26208	1.87039	2.65377	7.47847	13.1552	5.36444e-07	2.03748e-05	6.8116	4.79684	6.44649	6.2789	6.50672	8.98745	8.53491	8.11633
b4487	#N/A	yjdP	Chromosome	4313868	4314197	protein_coding	yjdP	2.31603	1.91522	2.71685	4.42824	13.1622	5.34081e-07	2.03748e-05	6.90613	4.97961	3.19125	3.37323	3.42907	5.78046	5.73355	5.06188
b2557	#N/A	purL	Chromosome	2691656	2695543	protein_coding	purL	-2.30046	-2.69988	-1.90105	8.3538	-13.1197	5.4853e-07	2.0641e-05	6.78073	-4.92616	9.65715	9.09299	9.59796	7.13299	7.21287	7.42882
b3770	#N/A	ilvE	Chromosome	3952484	3953413	protein_coding	ilvE	1.77622	1.46702	2.08543	7.43903	13.0852	5.60537e-07	2.08993e-05	6.76384	3.42528	6.42294	6.64695	6.6603	8.29309	8.54464	8.06627
b2066	#N/A	udk	Chromosome	2142307	2142948	protein_coding	udk	-1.41532	-1.66316	-1.16748	7.65238	-13.0082	5.88438e-07	2.17401e-05	6.7121	-2.66719	8.41732	8.44147	8.2609	6.9464	7.00011	6.84805
b1075	#N/A	flgD	Chromosome	1131854	1132549	protein_coding	flgD	-3.80437	-4.47292	-3.13582	5.80712	-12.9623	6.05828e-07	2.17884e-05	6.79187	-13.9711	7.812	7.57125	7.68534	3.4104	4.88681	3.47691
b4317	#N/A	fimD	Chromosome	4545096	4547732	protein_coding	fimD	2.62455	2.16352	3.08558	3.86158	12.9675	6.03835e-07	2.17884e-05	6.81577	6.16693	2.40091	2.57955	2.49268	4.89521	5.04022	5.76094
csrC	#N/A	#N/A	Chromosome	4051036	4051280	ncRNA	#N/A	2.04101	1.68308	2.39895	6.33819	12.9889	5.9569e-07	2.17884e-05	6.71305	4.11535	5.3637	5.36148	5.31314	7.27611	7.76959	6.94514
b2312	#N/A	purF	Chromosome	2428721	2430238	protein_coding	purF	-2.09691	-2.46602	-1.72781	6.76605	-12.9407	6.14177e-07	2.18949e-05	6.6993	-4.27793	7.95624	7.54598	7.76954	5.5926	5.63838	6.09357
b0315	#N/A	pdeL	Chromosome	332371	333459	protein_coding	pdeL	1.8113	1.49009	2.13251	4.72038	12.8451	6.52836e-07	2.24841e-05	6.68541	3.50958	3.70252	4.029	3.7045	5.49132	5.66277	5.73221
b3165	#N/A	rpsO	Chromosome	3311415	3311684	protein_coding	rpsO	1.2408	1.02144	1.46016	9.84789	12.885	6.36388e-07	2.24841e-05	6.61026	2.3633	9.25696	9.15681	9.25425	10.4454	10.5379	10.436
b3310	#N/A	rplN	Chromosome	3447778	3448149	protein_coding	rplN	1.22069	1.00442	1.43696	11.7745	12.8572	6.47769e-07	2.24841e-05	6.56914	2.33058	11.2081	11.1259	11.1178	12.3176	12.43	12.4473
b3801	#N/A	aslA	Chromosome	3984352	3986007	protein_coding	aslA	1.87744	1.54457	2.2103	4.9519	12.8478	6.51688e-07	2.24841e-05	6.67399	3.67422	4.0033	4.01342	3.98566	5.98154	5.565	6.16249
b0383	#N/A	phoA	Chromosome	401747	403162	protein_coding	phoA	1.45046	1.19241	1.7085	4.83441	12.804	6.7027e-07	2.25122e-05	6.64996	2.73294	4.03755	4.16451	4.13782	5.54415	5.57087	5.55159
b2020	#N/A	hisD	Chromosome	2091097	2092401	protein_coding	hisD	1.68334	1.38399	1.98269	7.77145	12.8094	6.67935e-07	2.25122e-05	6.57623	3.21171	6.96877	6.86594	7.00497	8.84247	8.37235	8.57418
b4034	#N/A	malE	Chromosome	4245229	4246419	protein_coding	malE	-5.9802	-7.04386	-4.91655	8.93825	-12.807	6.68962e-07	2.25122e-05	6.58279	-63.1277	11.9064	12.4503	12.2046	6.76802	6.51564	3.78457
b3166	#N/A	truB	Chromosome	3311833	3312777	protein_coding	truB	1.75067	1.43695	2.0644	8.87997	12.7113	7.11497e-07	2.3701e-05	6.50184	3.36515	8.03905	7.83571	8.0831	9.88152	9.47455	9.96586
b0522	#N/A	purK	Chromosome	551527	552594	protein_coding	purK	-2.30025	-2.71392	-1.88658	7.05217	-12.6664	7.3246e-07	2.4201e-05	6.5058	-4.92542	8.4253	7.82515	8.25412	5.96226	5.82086	6.02534
b1685	#N/A	ydiH	Chromosome	1764934	1765122	protein_coding	ydiH	-1.70452	-2.01421	-1.39483	5.82089	-12.5375	7.96654e-07	2.61097e-05	6.45394	-3.25921	6.76709	6.61461	6.67154	5.17359	4.7445	4.95403
b2500	#N/A	purN	Chromosome	2622234	2622872	protein_coding	purN	-2.58865	-3.06301	-2.11428	6.01828	-12.4307	8.54545e-07	2.7783e-05	6.39169	-6.01534	7.53544	6.90165	7.36961	4.7431	4.65007	4.90981
b0756	#N/A	galM	Chromosome	787797	788837	protein_coding	galM	1.30027	1.06134	1.5392	5.47866	12.3964	8.74099e-07	2.78212e-05	6.33811	2.46274	4.81622	4.79005	4.85819	6.08053	6.18616	6.14079
b1130	#N/A	phoP	Chromosome	1189776	1190447	protein_coding	phoP	1.32978	1.08512	1.57443	7.93009	12.3809	8.83105e-07	2.78212e-05	6.2795	2.51364	7.33344	7.16112	7.32111	8.6521	8.65277	8.45998
b2614	#N/A	grpE	Chromosome	2750115	2750708	protein_coding	grpE	1.5945	1.30131	1.88769	8.76817	12.3882	8.78875e-07	2.78212e-05	6.27929	3.01989	8.04292	7.84674	7.99189	9.44393	9.84076	9.44277
b3401	#N/A	hslO	Chromosome	3529774	3530652	protein_coding	hslO	1.61065	1.31451	1.90679	7.30897	12.3889	8.78462e-07	2.78212e-05	6.28736	3.05389	6.67218	6.39519	6.38101	8.07055	8.12295	8.21191
b1305	#N/A	pspB	Chromosome	1368801	1369025	protein_coding	pspB	3.94773	3.21798	4.67748	6.25522	12.3227	9.17884e-07	2.84997e-05	6.28318	15.4307	3.87974	4.08474	4.8742	8.53724	7.65215	8.50325
b3072	#N/A	aer	Chromosome	3217556	3219076	protein_coding	aer	1.90284	1.55106	2.25463	5.08301	12.3214	9.18667e-07	2.84997e-05	6.3088	3.7395	4.05438	3.98972	4.18137	5.84399	5.93083	6.49776
b3654	#N/A	xanP	Chromosome	3828945	3830336	protein_coding	xanP	-2.78406	-3.29946	-2.26865	6.38862	-12.3044	9.29105e-07	2.86052e-05	6.29164	-6.88786	8.03517	7.30913	7.81264	4.93334	4.95841	5.28303
b3088	#N/A	alx	Chromosome	3238580	3239545	protein_coding	alx	1.95184	1.59005	2.31363	5.63376	12.2892	9.38579e-07	2.86796e-05	6.25836	3.86867	4.60216	4.56626	4.60674	6.3623	6.5071	7.15804
b1112	#N/A	bhsA	Chromosome	1169073	1169330	protein_coding	bhsA	2.69539	2.1949	3.19588	5.61928	12.2676	9.52185e-07	2.88782e-05	6.24786	6.47729	4.03755	4.25121	4.41819	7.04409	6.42263	7.542
b3728	#N/A	pstS	Chromosome	3910485	3911525	protein_coding	pstS	1.64489	1.33906	1.95072	7.08865	12.2513	9.62573e-07	2.8977e-05	6.19183	3.12724	6.33731	6.1005	6.31607	8.04053	7.65905	8.07845
b1535	#N/A	dgcZ	Chromosome	1622960	1623850	protein_coding	dgcZ	1.56538	1.27382	1.85694	5.97009	12.2299	9.76459e-07	2.91789e-05	6.19896	2.95955	5.30516	5.01538	5.16628	6.78677	6.60244	6.94451
b1073	#N/A	flgB	Chromosome	1131018	1131434	protein_coding	flgB	-3.46893	-4.11633	-2.82152	5.27569	-12.2054	9.92661e-07	2.94465e-05	6.30505	-11.0726	7.01821	6.87351	6.98791	2.89623	4.42231	3.45598
b3299	#N/A	rpmJ	Chromosome	3442618	3442734	protein_coding	rpmJ	1.18238	0.961229	1.40353	9.90418	12.1786	1.01062e-06	2.97621e-05	6.11707	2.26951	9.28863	9.26406	9.37669	10.4712	10.5567	10.4678
b0357	#N/A	frmR	Chromosome	379606	379881	protein_coding	frmR	2.04846	1.66497	2.43196	5.9278	12.1675	1.01819e-06	2.97692e-05	6.15981	4.13665	4.84873	4.74358	4.9057	6.79443	6.69779	7.57655
b4209	#N/A	ytfE	Chromosome	4431321	4431983	protein_coding	ytfE	1.77122	1.43824	2.10421	5.68212	12.1166	1.05374e-06	3.05886e-05	6.1321	3.41343	4.73853	4.64421	4.85461	6.46861	6.37109	7.01568
b1474	#N/A	fdnG	Chromosome	1547401	1550448	nontranslating_CDS	fdnG	1.78526	1.44931	2.12122	4.00938	12.1046	1.06229e-06	3.0618e-05	6.22042	3.44682	3.00763	3.06598	3.1885	4.80502	4.78344	5.20572
b2147	#N/A	preA	Chromosome	2235265	2236500	protein_coding	preA	-1.98237	-2.35597	-1.60878	4.99178	-12.087	1.07505e-06	3.07676e-05	6.19537	-3.95142	5.88092	6.08256	6.08492	4.24633	3.76615	3.88979
b2375	#N/A	yfdX	Chromosome	2493767	2494402	protein_coding	yfdX	2.12385	1.72295	2.52475	2.76572	12.0675	1.08934e-06	3.09585e-05	6.25023	4.35855	1.6012	1.74279	1.7025	3.73062	3.69483	4.12236
b0586	#N/A	entF	Chromosome	614157	618038	protein_coding	entF	1.90943	1.54754	2.27131	5.86955	12.0189	1.12581e-06	3.17261e-05	6.05522	3.7566	4.74027	4.87154	4.96504	6.61839	6.68756	7.33448
b3826	#N/A	yigL	Chromosome	4010200	4011000	protein_coding	yigL	-1.52811	-1.81791	-1.2383	6.37744	-12.0109	1.13196e-06	3.17261e-05	6.05465	-2.88407	7.11795	7.28581	7.13247	5.66594	5.76563	5.29683
b1476	#N/A	fdnI	Chromosome	1551338	1551991	protein_coding	fdnI	1.78606	1.44623	2.12589	4.23543	11.9719	1.16242e-06	3.20306e-05	6.11134	3.44872	3.49223	3.2142	3.2278	5.0961	5.0025	5.37976
b1722	#N/A	ydiY	Chromosome	1805325	1806083	protein_coding	ydiY	-1.3309	-1.58423	-1.07756	5.80933	-11.9668	1.16647e-06	3.20306e-05	6.04623	-2.51559	6.54105	6.43911	6.45325	5.21164	5.08356	5.12734
b3428	#N/A	glgP	Chromosome	3564134	3566581	protein_coding	glgP	-1.57554	-1.87495	-1.27612	7.60046	-11.9863	1.15106e-06	3.20306e-05	6.00092	-2.98046	8.46241	8.24295	8.50194	7.01631	6.69134	6.68782
b1083	#N/A	flgL	Chromosome	1140033	1140986	protein_coding	flgL	-2.45957	-2.92839	-1.99076	5.17524	-11.9506	1.17949e-06	3.21708e-05	6.0999	-5.50054	6.61379	6.08629	6.44076	3.86543	4.19493	3.85022
b0157	#N/A	yadS	Chromosome	177001	177624	protein_coding	yadS	1.64711	1.33254	1.96167	5.66758	11.9273	1.19839e-06	3.24684e-05	5.99565	3.13205	4.87895	4.6792	4.85461	6.47338	6.26792	6.85139
b3312	#N/A	rpmC	Chromosome	3448568	3448759	protein_coding	rpmC	1.27704	1.03196	1.52213	8.20171	11.8692	1.24714e-06	3.35655e-05	5.91214	2.42342	7.50134	7.62885	7.51426	8.77736	8.74703	9.04142
b0437	#N/A	clpP	Chromosome	456677	457300	protein_coding	clpP	1.39701	1.12729	1.66673	9.02558	11.7981	1.3098e-06	3.49291e-05	5.85242	2.63355	8.25093	8.36935	8.44054	9.8718	9.64218	9.5787
b1583	#N/A	ynfB	Chromosome	1655808	1656149	protein_coding	ynfB	1.16093	0.936515	1.38534	7.06483	11.7839	1.32272e-06	3.49291e-05	5.84989	2.23601	6.52303	6.42837	6.49354	7.62285	7.7208	7.6004
b2705	#N/A	srlD	Chromosome	2827737	2828516	protein_coding	srlD	-3.06398	-3.65631	-2.47165	5.79394	-11.7829	1.32359e-06	3.49291e-05	5.95678	-8.36274	7.21061	7.83053	7.24722	4.60073	4.23096	3.64356
b1974	#N/A	yodB	Chromosome	2042368	2042898	protein_coding	yodB	1.98412	1.59931	2.36893	6.66201	11.745	1.35886e-06	3.54836e-05	5.83319	3.95621	5.58537	5.78202	5.59121	7.33389	8.0363	7.64328
b3461	#N/A	rpoH	Chromosome	3599929	3600783	protein_coding	rpoH	1.10625	0.891637	1.32087	10.1961	11.7416	1.36207e-06	3.54836e-05	5.79348	2.15286	9.60219	9.64223	9.69285	10.7757	10.7189	10.7445
b1077	#N/A	flgF	Chromosome	1133802	1134557	protein_coding	flgF	-3.63502	-4.34579	-2.92424	5.99978	-11.6494	1.45241e-06	3.70434e-05	5.86739	-12.4236	8.05115	7.47688	7.81126	3.73517	5.09012	3.83409
b1638	#N/A	pdxH	Chromosome	1717351	1718007	protein_coding	pdxH	-1.48445	-1.77486	-1.19404	6.66769	-11.6435	1.4584e-06	3.70434e-05	5.7731	-2.79811	7.4939	7.46762	7.38676	6.04889	6.05244	5.55651
b3723	#N/A	bglG	Chromosome	3905731	3906567	protein_coding	bglG	2.78806	2.24291	3.33321	0.83042	11.6498	1.45205e-06	3.70434e-05	5.84693	6.90699	-0.469185	-0.604559	-0.587888	2.32542	2.21756	2.10117
b4077	#N/A	gltP	Chromosome	4294481	4295794	protein_coding	gltP	1.79529	1.44436	2.14621	7.97289	11.6533	1.44845e-06	3.70434e-05	5.75219	3.47085	6.86491	7.23884	7.04245	8.61739	8.94485	9.12889
b0543	#N/A	emrE	Chromosome	568315	568647	protein_coding	emrE	2.067	1.66138	2.47262	4.26476	11.6079	1.49527e-06	3.72809e-05	5.84538	4.19013	3.27975	3.18204	3.26605	5.18028	5.72515	4.95527
b2310	#N/A	argT	Chromosome	2427009	2427791	protein_coding	argT	1.36353	1.09596	1.63109	5.65187	11.6083	1.49482e-06	3.72809e-05	5.76154	2.57313	5.03261	4.83359	4.97002	6.22667	6.4304	6.41792
b3671	#N/A	ilvB	Chromosome	3851096	3852784	protein_coding	ilvB	3.25096	2.6133	3.88862	6.78131	11.6132	1.48968e-06	3.72809e-05	5.745	9.51998	5.02694	5.49745	5.37945	8.77321	8.75491	7.25591
b1397	#N/A	paaJ	Chromosome	1460893	1462098	protein_coding	paaJ	-2.4853	-2.97459	-1.99601	2.58634	-11.5704	1.5352e-06	3.75916e-05	5.88164	-5.59951	3.90469	3.84757	3.83019	1.5435	1.35995	1.03213
b1601	#N/A	tqsA	Chromosome	1673913	1674947	protein_coding	tqsA	1.81994	1.46154	2.17833	4.19137	11.5672	1.53866e-06	3.75916e-05	5.82335	3.53066	3.2987	3.10571	3.29277	4.98584	4.94942	5.51579
b2675	#N/A	nrdE	Chromosome	2801348	2803492	protein_coding	nrdE	1.83749	1.47592	2.19905	5.54195	11.5764	1.52871e-06	3.75916e-05	5.74624	3.57387	4.52781	4.55554	4.60033	6.16053	6.47365	6.93383
b3929	#N/A	rraA	Chromosome	4118845	4119330	protein_coding	rraA	1.32063	1.06043	1.58082	7.18345	11.5616	1.54474e-06	3.75916e-05	5.68476	2.49775	6.56228	6.54992	6.52205	7.83646	8.04918	7.58079
b4042	#N/A	dgkA	Chromosome	4256637	4257005	protein_coding	dgkA	1.15722	0.929026	1.38541	7.55118	11.5518	1.55535e-06	3.76247e-05	5.67577	2.23027	7.01356	7.00901	6.95274	8.20786	8.12734	7.99656
b0555	#N/A	rrrD	Chromosome	577613	578110	protein_coding	rrrD	1.92948	1.54768	2.31127	4.011	11.5117	1.60001e-06	3.84759e-05	5.79739	3.80917	2.9608	3.04058	3.00679	4.82437	4.78141	5.45202
b1078	#N/A	flgG	Chromosome	1134729	1135511	protein_coding	flgG	-4.18678	-5.01861	-3.35495	6.43671	-11.4651	1.65369e-06	3.95329e-05	5.72065	-18.2115	8.71045	8.18429	8.60267	3.79742	5.53529	3.79016
b3179	#N/A	rlmE	Chromosome	3327035	3327664	protein_coding	rlmE	1.3304	1.06548	1.59532	8.92963	11.4393	1.68423e-06	3.97947e-05	5.58547	2.51473	8.28325	8.12192	8.3656	9.68874	9.46749	9.65076
b3547	#N/A	yhjX	Chromosome	3710799	3712007	protein_coding	yhjX	3.14687	2.52067	3.77308	5.22087	11.4471	1.67487e-06	3.97947e-05	5.67187	8.85734	3.35863	3.70287	4.07148	6.77577	7.34684	6.06965
b0049	#N/A	apaH	Chromosome	50380	51222	protein_coding	apaH	-1.17961	-1.41538	-0.943833	7.06761	-11.3966	1.73615e-06	4.06602e-05	5.57015	-2.26515	7.72382	7.64136	7.64573	6.5216	6.54695	6.32621
b4322	#N/A	uxuA	Chromosome	4551636	4552820	protein_coding	uxuA	2.21537	1.77243	2.65831	5.82299	11.3928	1.74086e-06	4.06602e-05	5.59642	4.644	4.40856	4.72775	4.83293	6.60602	6.93743	7.42523
b0417	#N/A	thiL	Chromosome	435634	436611	protein_coding	thiL	-1.29438	-1.55356	-1.0352	7.4227	-11.3761	1.76179e-06	4.09066e-05	5.54782	-2.45272	8.20332	8.01871	8.01353	6.84951	6.77609	6.67504
b2777	#N/A	queE	Chromosome	2904747	2905418	protein_coding	queE	1.66994	1.33534	2.00455	6.64651	11.3684	1.77155e-06	4.09066e-05	5.54632	3.18202	6.01373	5.81085	5.68193	7.51185	7.68174	7.17895
b0080	#N/A	cra	Chromosome	88028	89032	protein_coding	cra	-1.36859	-1.64331	-1.09387	6.40498	-11.3479	1.7977e-06	4.12761e-05	5.55996	-2.58218	7.14536	7.16876	6.98872	5.67663	5.86548	5.58491
b1082	#N/A	flgK	Chromosome	1138378	1140021	protein_coding	flgK	-3.156	-3.79051	-2.52149	6.14047	-11.33	1.82085e-06	4.15727e-05	5.60619	-8.91354	7.91711	7.26183	7.80594	4.18777	5.20629	4.46387
b3351	#N/A	kefG	Chromosome	3480607	3481161	protein_coding	kefG	1.2518	0.999876	1.50373	5.95298	11.3186	1.8358e-06	4.16799e-05	5.5282	2.38139	5.32031	5.24065	5.42001	6.56251	6.68864	6.48576
b0812	#N/A	dps	Chromosome	848408	848911	protein_coding	dps	-1.92461	-2.31293	-1.53629	7.28024	-11.2897	1.87423e-06	4.2316e-05	5.49346	-3.79635	8.14397	8.54987	8.25208	6.57842	6.23355	5.92354
b4498	#N/A	gatR	Chromosome	2169693	2171727	pseudogene	gatR	-3.30848	-3.97651	-2.64046	5.93763	-11.2815	1.88533e-06	4.23313e-05	5.58248	-9.90723	7.97201	7.28066	7.55677	4.23352	4.93311	3.64972
b1113	#N/A	ldtC	Chromosome	1169412	1170374	protein_coding	ldtC	2.22293	1.77212	2.67375	5.88641	11.232	1.95377e-06	4.33887e-05	5.46801	4.66842	4.77959	4.33509	5.01403	6.96928	6.78873	7.43173
b4366	#N/A	bglJ	Chromosome	4604160	4604837	protein_coding	bglJ	1.94058	1.54713	2.33404	3.37345	11.2349	1.94973e-06	4.33887e-05	5.6352	3.8386	2.21389	2.4923	2.49268	4.37438	4.09746	4.56997
b0459	#N/A	maa	Chromosome	479367	479918	protein_coding	maa	1.70829	1.36053	2.05604	6.3711	11.1897	2.01452e-06	4.42541e-05	5.41716	3.26772	5.50606	5.45578	5.42243	7.12435	6.94423	7.77377
b4323	#N/A	uxuB	Chromosome	4552901	4554361	protein_coding	uxuB	1.73031	1.37828	2.08234	5.72663	11.1964	2.00484e-06	4.42541e-05	5.44827	3.31799	4.66376	4.90006	4.88828	6.37693	6.50587	7.02489
b1041	#N/A	csgB	Chromosome	1103951	1104406	protein_coding	csgB	2.71242	2.15988	3.26495	2.49604	11.1822	2.02552e-06	4.42566e-05	5.63785	6.55418	0.909326	1.04314	1.30069	3.50936	3.90272	4.31099
b0966	#N/A	hspQ	Chromosome	1028404	1028721	protein_coding	hspQ	1.26767	1.00918	1.52615	6.82185	11.1712	2.04172e-06	4.43719e-05	5.38949	2.40772	6.07273	6.17534	6.28581	7.44223	7.38065	7.57433
b1309	#N/A	ycjM	Chromosome	1370216	1371895	protein_coding	ycjM	3.52529	2.80476	4.24581	3.59485	11.1449	2.0811e-06	4.49872e-05	5.56387	11.5138	1.9277	1.51092	2.15103	5.92091	4.80152	5.25705
b0340	#N/A	cynS	Chromosome	359489	359959	protein_coding	cynS	-2.02859	-2.44527	-1.6119	4.33796	-11.0898	2.16645e-06	4.63392e-05	5.51458	-4.08005	5.33071	5.23395	5.51951	3.56666	3.0495	3.32741
b4484	#N/A	cpxP	Chromosome	4105820	4106320	protein_coding	cpxP	2.39516	1.90339	2.88692	8.95126	11.0945	2.15897e-06	4.63392e-05	5.31199	5.26034	7.7306	7.2599	8.04373	10.0207	10.1281	10.5245
rdlB	#N/A	#N/A	Chromosome	1269858	1269923	ncRNA	#N/A	1.81792	1.44363	2.19221	4.05961	11.0637	2.20812e-06	4.69833e-05	5.4515	3.52573	3.27018	2.84317	3.26605	5.05846	4.80351	5.11626
b1840	#N/A	yebZ	Chromosome	1923719	1924591	protein_coding	yebZ	1.25068	0.991944	1.50941	7.5963	11.011	2.29507e-06	4.85789e-05	5.25997	2.37953	6.94717	6.98191	6.95608	8.28127	7.99543	8.41595
b0458	#N/A	ylaC	Chromosome	478781	479251	protein_coding	ylaC	1.43668	1.1383	1.73506	6.83369	10.9678	2.36933e-06	4.96338e-05	5.23193	2.70697	6.07135	6.20079	5.97291	7.40808	7.4415	7.90748
b0699	#N/A	ybfA	Chromosome	729134	729340	protein_coding	ybfA	3.72897	2.95483	4.50312	6.58577	10.9723	2.36142e-06	4.96338e-05	5.2649	13.2597	4.47879	4.94593	5.08148	9.19651	7.7871	8.02482
b2551	#N/A	glyA	Chromosome	2684254	2685507	protein_coding	glyA	-1.67208	-2.02005	-1.32412	9.68031	-10.946	2.40778e-06	5.01807e-05	5.20072	-3.18674	10.6273	10.5606	10.4168	8.74034	9.21779	8.519
b3430	#N/A	glgC	Chromosome	3568033	3569328	protein_coding	glgC	-1.40275	-1.69515	-1.11035	6.93149	-10.9277	2.4405e-06	5.0603e-05	5.21421	-2.64405	7.6471	7.44456	7.77429	6.30682	6.15133	6.26484
b0167	#N/A	glnD	Chromosome	185978	188650	protein_coding	glnD	-1.19933	-1.45011	-0.948537	7.77221	-10.8933	2.50344e-06	5.15802e-05	5.16653	-2.29632	8.43977	8.21612	8.41948	7.15311	7.23596	7.1688
b3346	#N/A	yheO	Chromosome	3475718	3476440	protein_coding	yheO	-1.15943	-1.40199	-0.91687	7.57499	-10.8882	2.51301e-06	5.15802e-05	5.16411	-2.23369	8.16736	8.13338	8.21746	7.03489	7.11664	6.78019
b0529	#N/A	folD	Chromosome	556875	557741	protein_coding	folD	-1.14506	-1.38523	-0.904891	7.68235	-10.8604	2.56548e-06	5.21306e-05	5.14072	-2.21155	8.32111	8.17381	8.29616	7.21103	7.07512	7.01687
b3137	#N/A	kbaY	Chromosome	3283143	3284003	protein_coding	kbaY	3.28244	2.59412	3.97075	4.31701	10.8627	2.56101e-06	5.21306e-05	5.30254	9.72998	2.24353	2.46201	3.05128	5.65758	5.66496	6.82272
b0730	#N/A	mngR	Chromosome	765153	765875	protein_coding	mngR	1.34072	1.05817	1.62327	4.67016	10.8087	2.66629e-06	5.33784e-05	5.2107	2.53277	3.97707	4.01603	3.93906	5.20181	5.36198	5.52503
b3917	#N/A	sbp	Chromosome	4108834	4109823	protein_coding	sbp	2.41838	1.90885	2.92792	4.64025	10.8115	2.66071e-06	5.33784e-05	5.21934	5.34572	3.33588	3.59533	3.33965	6.02028	5.25084	6.29953
b4738	#N/A	ymgK	Chromosome	1212260	1212304	protein_coding	ymgK	4.00698	3.16253	4.85143	3.32895	10.8088	2.66617e-06	5.33784e-05	5.33634	16.0776	1.42267	0.846103	1.62051	4.98393	6.16148	4.93902
b1304	#N/A	pspA	Chromosome	1368079	1368747	protein_coding	pspA	3.57036	2.81531	4.32541	8.02618	10.7713	2.74189e-06	5.46227e-05	5.06538	11.8792	5.82401	6.01766	6.88631	10.0683	9.44138	9.91938
b0072	#N/A	leuC	Chromosome	79464	80864	protein_coding	leuC	1.78587	1.4068	2.16494	6.17415	10.7317	2.82473e-06	5.57363e-05	5.05892	3.44826	5.32147	5.31775	5.36819	7.44363	6.80526	6.78859
b1051	#N/A	msyB	Chromosome	1113807	1114181	protein_coding	msyB	-1.67701	-2.03297	-1.32104	4.91972	-10.7314	2.82522e-06	5.57363e-05	5.17823	-3.19764	5.78506	5.75807	5.86488	4.37438	4.01719	3.71872
b3298	#N/A	rpsM	Chromosome	3442115	3442471	protein_coding	rpsM	1.06976	0.842291	1.29723	12.2353	10.7127	2.86527e-06	5.62535e-05	4.97258	2.09908	11.6505	11.6443	11.7607	12.7693	12.6685	12.9184
b1207	#N/A	prs	Chromosome	1260928	1261875	protein_coding	prs	-1.19702	-1.45196	-0.942086	9.67831	-10.6955	2.9026e-06	5.67123e-05	5.0003	-2.29266	10.2973	10.3182	10.2085	8.96208	9.26417	9.01966
b0489	#N/A	qmcA	Chromosome	514856	515773	protein_coding	qmcA	1.41908	1.11652	1.72165	6.07271	10.6836	2.92888e-06	5.69519e-05	5.02606	2.67416	5.22817	5.36046	5.42967	6.75911	6.56823	7.0906
b0945	#N/A	pyrD	Chromosome	1004768	1005778	protein_coding	pyrD	-1.52743	-1.85401	-1.20085	5.98721	-10.6539	2.99538e-06	5.75074e-05	5.03976	-2.88272	6.80321	6.94302	6.6213	5.3171	5.26973	4.96888
b1080	#N/A	flgI	Chromosome	1136274	1137371	protein_coding	flgI	-3.59623	-4.36493	-2.82754	5.81618	-10.6568	2.98879e-06	5.75074e-05	5.11964	-12.0941	7.84601	7.23604	7.65606	3.56155	5.02662	3.57078
b3296	#N/A	rpsD	Chromosome	3441055	3441675	protein_coding	rpsD	1.13146	0.889495	1.37342	12.5688	10.6519	2.99989e-06	5.75074e-05	4.92102	2.1908	11.9485	11.9316	12.0674	13.1343	12.9924	13.3388
b0494	#N/A	tesA	Chromosome	519139	519765	protein_coding	tesA	1.1094	0.87129	1.34751	6.11288	10.6131	3.08939e-06	5.84873e-05	4.96714	2.15756	5.52227	5.53522	5.55525	6.57842	6.65422	6.83189
b1042	#N/A	csgA	Chromosome	1104447	1104902	protein_coding	csgA	2.46204	1.93411	2.98998	3.24903	10.623	3.06629e-06	5.84873e-05	5.18584	5.50997	1.74632	2.27428	1.92376	4.22707	4.27477	5.04796
b1477	#N/A	yddM	Chromosome	1552398	1552682	protein_coding	yddM	1.44548	1.135	1.75596	5.10276	10.6049	3.10858e-06	5.84873e-05	5.017	2.72353	4.43877	4.35583	4.262	5.79142	5.62941	6.13915
b3530	#N/A	bcsC	Chromosome	3685700	3689173	protein_coding	bcsC	-1.5339	-1.86336	-1.20444	7.33171	-10.6054	3.10756e-06	5.84873e-05	4.94556	-2.89568	8.32328	8.02034	7.97404	6.6116	6.64535	6.41567
b0845	#N/A	ybjJ	Chromosome	886131	887339	protein_coding	ybjJ	1.68373	1.32179	2.04568	5.81844	10.5965	3.12856e-06	5.85919e-05	4.96932	3.21258	4.85994	5.11608	4.83838	6.49568	6.45853	7.14202
b0050	#N/A	apaG	Chromosome	51229	51606	protein_coding	apaG	-1.35108	-1.64213	-1.06003	6.09398	-10.5743	3.18189e-06	5.91112e-05	4.96452	-2.55103	6.86452	6.64947	6.8254	5.46416	5.57671	5.1836
mgrR	#N/A	#N/A	Chromosome	1622817	1622914	ncRNA	#N/A	2.16561	1.69904	2.63219	2.67236	10.5728	3.18537e-06	5.91112e-05	5.17392	4.48656	1.67559	1.49605	1.56898	3.92639	3.38415	3.98298
b0532	#N/A	sfmD	Chromosome	559697	562300	protein_coding	sfmD	2.15422	1.68947	2.61898	4.2504	10.5583	3.22078e-06	5.92273e-05	5.04875	4.45129	2.9608	3.07602	3.30332	5.1448	5.06871	5.94873
b1276	#N/A	acnA	Chromosome	1335831	1338506	protein_coding	acnA	-1.34093	-1.63021	-1.05164	9.36648	-10.5587	3.21993e-06	5.92273e-05	4.89166	-2.53314	10.1151	10.0795	10.0619	8.92235	8.68398	8.33609
b3571	#N/A	malS	Chromosome	3737497	3739527	protein_coding	malS	-2.04991	-2.49275	-1.60706	6.18066	-10.5443	3.2555e-06	5.95961e-05	4.95453	-4.14079	6.96988	7.55766	7.24722	5.23111	5.19417	4.88392
b1081	#N/A	flgJ	Chromosome	1137371	1138312	protein_coding	flgJ	-3.53462	-4.30054	-2.76871	4.97311	-10.5122	3.33624e-06	6.08004e-05	5.07464	-11.5885	6.93359	6.29349	6.76036	2.62913	3.95751	3.26459
b0195	#N/A	trmO	Chromosome	218887	219594	protein_coding	trmO	-1.15746	-1.40844	-0.906475	6.34875	-10.5049	3.35492e-06	6.08679e-05	4.8927	-2.23064	6.99878	6.95156	6.83996	5.76385	5.79602	5.74233
b0862	#N/A	artQ	Chromosome	901534	902250	protein_coding	artQ	-1.33028	-1.62063	-1.03994	5.9839	-10.4367	3.53547e-06	6.38584e-05	4.85905	-2.51452	6.68889	6.62276	6.65103	5.23272	5.59065	5.11737
b0582	#N/A	insL-2	Chromosome	608065	609177	protein_coding	insL-2	2.79189	2.1821	3.40168	1.83868	10.4291	3.55608e-06	6.39465e-05	5.0848	6.92537	0.514695	0.532945	0.352405	3.57176	2.75999	3.30026
b1053	#N/A	mdtG	Chromosome	1114264	1115490	protein_coding	mdtG	-1.60647	-1.95757	-1.25538	7.02363	-10.4228	3.57348e-06	6.39764e-05	4.80486	-3.04507	7.92304	7.86982	7.87409	6.54835	6.17696	5.74952
b1584	#N/A	speG	Chromosome	1656184	1656744	protein_coding	speG	1.28226	1.00154	1.56299	7.43647	10.4048	3.62358e-06	6.45886e-05	4.77069	2.4322	6.90179	6.85833	6.63076	8.04053	8.12415	8.06325
b0841	#N/A	ybjG	Chromosome	882792	883388	protein_coding	ybjG	1.45623	1.13672	1.77575	7.82605	10.3818	3.68851e-06	6.54589e-05	4.75155	2.74391	7.2607	7.15255	6.9098	8.63241	8.45386	8.54701
b0293	#N/A	ecpA	Chromosome	310084	310671	protein_coding	ecpA	1.71835	1.34	2.0967	3.03525	10.3455	3.79371e-06	6.70332e-05	4.97248	3.2906	2.09966	2.39143	2.0914	3.96952	3.74138	3.91813
b1495	#N/A	yddB	Chromosome	1575247	1577619	protein_coding	yddB	1.78158	1.3885	2.17465	4.30642	10.3243	3.85654e-06	6.78484e-05	4.85169	3.43802	3.19125	3.54925	3.4194	5.04386	5.01805	5.6167
b3094	#N/A	exuR	Chromosome	3246652	3247428	protein_coding	exuR	1.45193	1.13102	1.77284	7.51836	10.3062	3.9114e-06	6.85169e-05	4.68914	2.73574	6.6024	6.79556	6.98094	8.22616	8.26113	8.24394
b3743	#N/A	asnC	Chromosome	3926545	3927003	protein_coding	asnC	1.38703	1.08016	1.69391	5.60891	10.2958	3.9431e-06	6.87758e-05	4.73266	2.61541	4.803	4.90711	4.91776	6.08232	6.32599	6.61729
b2501	#N/A	ppk	Chromosome	2623044	2625110	protein_coding	ppk	-1.46613	-1.79114	-1.14112	7.93871	-10.2756	4.00568e-06	6.92727e-05	4.66147	-2.76279	8.6021	8.7767	8.7721	7.24094	7.46942	6.77104
b4045	#N/A	yjbJ	Chromosome	4259237	4259446	protein_coding	yjbJ	-1.27638	-1.55925	-0.993513	5.78517	-10.2784	3.99698e-06	6.92727e-05	4.73799	-2.42231	6.48682	6.46177	6.40386	5.3367	5.03344	4.98845
b2097	#N/A	fbaB	Chromosome	2177512	2178564	protein_coding	fbaB	-1.39021	-1.69912	-1.0813	6.09887	-10.2513	4.08259e-06	7.00069e-05	4.70317	-2.62117	6.82584	6.85833	6.63128	5.3049	5.2969	5.67599
b3399	#N/A	yrfG	Chromosome	3528669	3529337	protein_coding	yrfG	1.10232	0.857417	1.34721	7.39291	10.253	4.07705e-06	7.00069e-05	4.64327	2.14699	6.89208	6.83599	6.78973	7.86218	8.09939	7.87811
b0900	#N/A	ycaN	Chromosome	948660	949568	protein_coding	ycaN	1.47963	1.15021	1.80905	3.59204	10.2315	4.14639e-06	7.08022e-05	4.83524	2.78878	2.79718	2.89511	2.82104	4.17443	4.43781	4.42669
b0002	#N/A	thrA	Chromosome	337	2799	protein_coding	thrA	1.17063	0.909326	1.43194	8.9698	10.2047	4.23437e-06	7.09986e-05	4.59802	2.25111	8.32977	8.34283	8.407	9.54127	9.36675	9.83115
b1312	#N/A	ycjP	Chromosome	1374090	1374932	protein_coding	ycjP	2.98076	2.3165	3.64502	1.9634	10.2216	4.17859e-06	7.09986e-05	4.92514	7.89403	0.514695	-0.263522	1.02284	3.56155	3.30748	3.63738
b2370	#N/A	evgS	Chromosome	2484374	2487967	protein_coding	evgS	-1.62003	-1.98172	-1.25834	6.94336	-10.2028	4.2408e-06	7.09986e-05	4.62585	-3.07381	7.90595	7.53238	7.80779	6.07246	6.45537	5.8862
b2698	#N/A	recX	Chromosome	2822139	2822639	protein_coding	recX	1.6072	1.24833	1.96607	6.00896	10.2014	4.24524e-06	7.09986e-05	4.63034	3.0466	5.21576	5.25287	5.16338	7.02144	6.39841	7.00191
b3301	#N/A	rplO	Chromosome	3444105	3444539	protein_coding	rplO	1.30369	1.01286	1.59452	12.2516	10.2111	4.21334e-06	7.09986e-05	4.55678	2.4686	11.614	11.3686	11.6831	12.8407	12.8118	13.1916
b3919	#N/A	tpiA	Chromosome	4110740	4111507	protein_coding	tpiA	-1.33506	-1.63335	-1.03677	8.87264	-10.1951	4.2664e-06	7.106e-05	4.59199	-2.52286	9.53472	9.68282	9.52526	8.21704	8.44605	7.82994
b4580	#N/A	yaiT	Chromosome	390251	394418	pseudogene	yaiT	1.44996	1.12473	1.77518	5.85518	10.1556	4.40125e-06	7.30069e-05	4.60182	2.732	5.04669	5.11365	5.07841	6.38492	6.45727	7.05014
b4313	#N/A	fimE	Chromosome	4542037	4542633	protein_coding	fimE	1.98636	1.54056	2.43215	3.09517	10.1497	4.4218e-06	7.30496e-05	4.8143	3.96235	2.03332	2.0685	2.06684	3.93433	3.86117	4.60684
b4090	#N/A	rpiB	Chromosome	4313350	4313799	protein_coding	rpiB	2.30682	1.78875	2.82489	3.04334	10.1428	4.44606e-06	7.31529e-05	4.80878	4.9479	1.86551	2.30019	1.7025	4.50804	3.96822	3.91557
b1879	#N/A	flhA	Chromosome	1962972	1965050	protein_coding	flhA	-2.47456	-3.03086	-1.91827	5.44544	-10.1327	4.4815e-06	7.34388e-05	4.6799	-5.55798	6.91988	6.27455	6.69826	3.95789	4.58891	4.23315
b2552	#N/A	hmp	Chromosome	2685835	2687025	protein_coding	hmp	1.52853	1.18453	1.87253	6.08566	10.1216	4.52102e-06	7.37888e-05	4.55969	2.88493	5.47827	5.20222	5.20618	6.92266	6.57525	7.1294
b0492	#N/A	cnoX	Chromosome	517425	518279	protein_coding	cnoX	1.14818	0.889465	1.40689	8.15588	10.1094	4.56467e-06	7.39077e-05	4.5231	2.21633	7.58356	7.70843	7.52585	8.71839	8.8728	8.52623
b1656	#N/A	sodB	Chromosome	1735378	1735959	protein_coding	sodB	-1.76525	-2.1628	-1.3677	10.4373	-10.1145	4.54652e-06	7.39077e-05	4.50669	-3.39933	11.3734	11.4073	11.3991	9.98945	9.32864	9.12592
b0337	#N/A	codA	Chromosome	356171	357454	protein_coding	codA	-1.12989	-1.38535	-0.874437	6.07093	-10.0752	4.69019e-06	7.40479e-05	4.54986	-2.18842	6.64837	6.65031	6.55718	5.39825	5.52444	5.64703
b0421	#N/A	ispA	Chromosome	440202	441101	protein_coding	ispA	-1.04768	-1.28455	-0.8108	7.3966	-10.0749	4.69157e-06	7.40479e-05	4.49599	-2.0672	7.94313	7.9674	7.92429	6.93309	6.9537	6.65796
b1834	#N/A	yebT	Chromosome	1917510	1920143	protein_coding	yebT	-1.13442	-1.39046	-0.878377	7.84051	-10.0924	4.62656e-06	7.40479e-05	4.5066	-2.1953	8.51501	8.27774	8.44024	7.32297	7.33826	7.14883
b1841	#N/A	yobA	Chromosome	1924595	1924969	protein_coding	yobA	1.13636	0.879448	1.39327	8.70914	10.0754	4.68957e-06	7.40479e-05	4.49099	2.19826	8.19101	8.18414	8.1162	9.44149	9.13374	9.18827
b3031	#N/A	yqiA	Chromosome	3175425	3176006	protein_coding	yqiA	-1.1745	-1.44004	-0.908954	6.90405	-10.0751	4.69075e-06	7.40479e-05	4.51102	-2.25714	7.56998	7.5342	7.41925	6.30834	6.4749	6.11765
b3178	#N/A	hflK	Chromosome	3325001	3326935	protein_coding	ftsH	1.09147	0.845263	1.33768	11.6354	10.0982	4.60563e-06	7.40479e-05	4.46524	2.13091	11.1267	10.9607	11.1548	12.2647	12.0473	12.2583
b4324	#N/A	uxuR	Chromosome	4554576	4555349	protein_coding	uxuR	1.72386	1.334	2.11371	5.69687	10.0724	4.70088e-06	7.40479e-05	4.54085	3.30319	4.63048	4.87585	4.8311	6.24034	6.55999	7.04343
b1475	#N/A	fdnH	Chromosome	1550461	1551345	protein_coding	fdnH	2.37994	1.84036	2.91952	3.47635	10.0471	4.79616e-06	7.52571e-05	4.69896	5.20516	1.83986	2.46964	2.57335	4.72032	4.34769	4.90724
b0886	#N/A	cydC	Chromosome	927474	929195	protein_coding	cydC	-1.38222	-1.69586	-1.06858	7.18785	-10.0386	4.82865e-06	7.54756e-05	4.47403	-2.60669	8.00321	7.72107	7.9343	6.49702	6.74579	6.2257
b0237	#N/A	pepD	Chromosome	254259	255716	protein_coding	pepD	-1.32824	-1.63025	-1.02624	9.14653	-10.0183	4.90775e-06	7.6418e-05	4.44039	-2.51097	9.85312	9.9549	9.75422	8.52283	8.69866	8.09547
b1293	#N/A	sapB	Chromosome	1354505	1355470	protein_coding	sapB	-1.43561	-1.76229	-1.10894	4.95969	-10.0104	4.93882e-06	7.64833e-05	4.58051	-2.70497	5.71712	5.55867	5.77204	4.2303	4.46328	4.01673
b1379	#N/A	hslJ	Chromosome	1441321	1441743	protein_coding	hslJ	-1.46296	-1.79622	-1.1297	5.72631	-9.99953	4.98168e-06	7.64833e-05	4.51641	-2.75674	6.36567	6.6695	6.33419	4.91139	4.9203	5.15683
b1608	#N/A	rstA	Chromosome	1682159	1682878	protein_coding	rstA	1.27644	0.985625	1.56725	6.80238	9.99814	4.98722e-06	7.64833e-05	4.432	2.4224	6.27288	6.1887	6.03436	7.34695	7.6374	7.334
b1993	#N/A	cobU	Chromosome	2065219	2065764	protein_coding	cobU	1.25318	0.96784	1.53853	5.43909	10.0041	4.96353e-06	7.64833e-05	4.49509	2.38367	4.66558	4.85269	4.92119	6.00151	6.13953	6.05406
b2427	#N/A	murR	Chromosome	2544752	2545609	protein_coding	murR	1.64441	1.26908	2.01974	3.17797	9.98002	5.06001e-06	7.6731e-05	4.66413	3.1262	2.27258	2.23898	2.47412	3.93433	3.88021	4.2676
b2526	#N/A	hscA	Chromosome	2657085	2658935	protein_coding	hscA	1.01528	0.783615	1.24694	9.00922	9.98306	5.04775e-06	7.6731e-05	4.4095	2.02129	8.51501	8.45283	8.46688	9.44402	9.47737	9.69921
b2674	#N/A	nrdI	Chromosome	2800965	2801375	protein_coding	nrdI	2.35377	1.81655	2.891	3.36192	9.98022	5.05921e-06	7.6731e-05	4.65864	5.1116	1.81375	2.43886	2.19701	4.22707	4.44805	5.04679
b3395	#N/A	hofM	Chromosome	3521972	3522751	protein_coding	hofM	-1.18548	-1.45637	-0.914591	5.73448	-9.96863	5.10641e-06	7.71466e-05	4.48152	-2.27439	6.24262	6.30153	6.37602	5.04569	5.12085	5.32019
b3725	#N/A	pstB	Chromosome	3907593	3908366	protein_coding	pstB	1.22597	0.94505	1.50688	6.3374	9.94107	5.22055e-06	7.85232e-05	4.39461	2.33912	5.79593	5.51231	5.77678	6.94345	6.87286	7.12306
b4005	#N/A	purD	Chromosome	4204642	4205931	protein_coding	purD	-2.17145	-2.6692	-1.6737	6.19925	-9.93735	5.23617e-06	7.85232e-05	4.45028	-4.50475	7.43141	6.79897	7.43073	5.03281	5.08521	5.41634
b1311	#N/A	ycjO	Chromosome	1373222	1374103	protein_coding	ycjO	3.5766	2.75479	4.39841	1.88641	9.9136	5.33713e-06	7.9743e-05	4.68469	11.9306	0.514695	-0.263522	0.0355483	4.16096	3.06954	3.80127
b3769	#N/A	ilvM	Chromosome	3952201	3952464	protein_coding	ilvM	1.63644	1.25954	2.01334	4.31848	9.89023	5.4386e-06	8.09614e-05	4.47847	3.10897	3.34957	3.48667	3.75148	5.21164	5.27405	4.83746
b3724	#N/A	phoU	Chromosome	3906853	3907578	protein_coding	phoU	1.37511	1.05775	1.69247	5.0136	9.87001	5.5281e-06	8.19935e-05	4.41046	2.59388	4.24963	4.18088	4.42545	5.56475	5.65284	6.00806
b0839	#N/A	dacC	Chromosome	880727	881929	protein_coding	dacC	1.04133	0.800481	1.28218	6.53071	9.84864	5.62449e-06	8.25196e-05	4.30817	2.05812	5.91202	6.05682	6.05245	7.03719	6.99445	7.13133
b1540	#N/A	ydfH	Chromosome	1628352	1629038	protein_coding	ydfH	-1.16243	-1.43106	-0.8938	7.00087	-9.85701	5.58655e-06	8.25196e-05	4.32005	-2.23834	7.6641	7.67848	7.46901	6.48626	6.42263	6.28476
b3334	#N/A	gspM	Chromosome	3465082	3465543	protein_coding	gspM	1.37429	1.05647	1.69211	4.39512	9.84978	5.61932e-06	8.25196e-05	4.44415	2.5924	3.63329	3.7569	3.64767	4.89114	5.09664	5.34507
b1074	#N/A	flgC	Chromosome	1131438	1131842	protein_coding	flgC	-3.23937	-3.98895	-2.48979	3.47513	-9.84405	5.64543e-06	8.25289e-05	4.6243	-9.4438	5.26357	4.96631	4.92461	1.29492	2.66661	1.73474
b2829	#N/A	ptsP	Chromosome	2966188	2968434	protein_coding	ptsP	-1.20456	-1.48379	-0.925322	8.25833	-9.82627	5.7274e-06	8.26556e-05	4.27639	-2.30467	8.82262	9.00018	8.87558	7.68944	7.8308	7.33137
b3315	#N/A	rplV	Chromosome	3449901	3450233	protein_coding	rplV	1.14674	0.880898	1.41257	10.5131	9.82604	5.72846e-06	8.26556e-05	4.24445	2.21412	9.9676	9.80537	9.97855	11.1366	10.8871	11.3035
b3538	#N/A	bcsG	Chromosome	3698214	3699893	protein_coding	bcsG	-1.40708	-1.73302	-1.08113	5.46604	-9.83333	5.6947e-06	8.26556e-05	4.38623	-2.65199	6.13205	6.36635	6.15066	4.90938	4.7915	4.44628
sibD	#N/A	#N/A	Chromosome	3194721	3194865	ncRNA	#N/A	2.24585	1.72513	2.76657	1.79796	9.82453	5.73545e-06	8.26556e-05	4.61415	4.74316	0.668318	0.698004	0.645602	3.05026	2.54784	3.17775
b1131	#N/A	purB	Chromosome	1190616	1191986	protein_coding	purB	-1.57396	-1.93929	-1.20863	7.87266	-9.81381	5.78558e-06	8.30833e-05	4.26737	-2.97721	8.8552	8.32256	8.72934	7.16455	7.02939	7.1349
b3051	#N/A	yqiK	Chromosome	3192864	3194525	protein_coding	yqiK	1.62292	1.24565	2.00018	4.56634	9.79902	5.85552e-06	8.37917e-05	4.38369	3.07997	3.69539	3.71255	3.79325	5.46004	4.99379	5.74305
b1023	#N/A	pgaB	Chromosome	1087839	1089857	protein_coding	pgaB	1.77707	1.36219	2.19194	3.18981	9.75701	6.05936e-06	8.55043e-05	4.47867	3.42729	2.38326	2.30019	2.10353	3.9144	3.97886	4.45861
b1133	#N/A	mnmA	Chromosome	1192667	1193773	protein_coding	mnmA	-1.00736	-1.24238	-0.772331	8.47098	-9.76337	6.02801e-06	8.55043e-05	4.22243	-2.01022	9.03115	8.95246	8.97636	8.07863	7.88268	7.90459
b1215	#N/A	kdsA	Chromosome	1268165	1269019	protein_coding	kdsA	-1.35981	-1.67697	-1.04264	9.06408	-9.76624	6.01394e-06	8.55043e-05	4.22179	-2.56651	9.7995	9.79597	9.81717	8.6536	8.38106	7.93721
b4218	#N/A	ytfL	Chromosome	4439872	4441215	protein_coding	ytfL	-0.982876	-1.21232	-0.753437	8.08298	-9.75807	6.05414e-06	8.55043e-05	4.21714	-1.9764	8.59325	8.61832	8.50922	7.53292	7.664	7.58018
b1054	#N/A	lpxL	Chromosome	1115662	1116582	protein_coding	lpxL	-1.20906	-1.49166	-0.926454	8.07947	-9.7454	6.1171e-06	8.5917e-05	4.20546	-2.31187	8.74799	8.8411	8.57137	7.58616	7.45774	7.27247
b1783	#N/A	yeaG	Chromosome	1866908	1868842	protein_coding	yeaG	-1.22483	-1.5112	-0.938457	5.30846	-9.74264	6.13089e-06	8.5917e-05	4.31884	-2.33728	5.81004	6.0157	5.93525	4.66415	4.63894	4.78667
b4079	#N/A	fdhF	Chromosome	4297219	4299366	nontranslating_CDS	fdhF	1.26642	0.970065	1.56278	5.84247	9.73404	6.17417e-06	8.62262e-05	4.23935	2.40565	5.11377	5.22608	5.18351	6.24991	6.54516	6.73637
b3294	#N/A	rplQ	Chromosome	3439616	3439999	protein_coding	rplQ	1.38224	1.05797	1.7065	9.45186	9.70993	6.29719e-06	8.76431e-05	4.16179	2.60673	8.81822	8.64131	8.75515	10.2573	9.79905	10.4401
b2464	#N/A	talA	Chromosome	2578666	2579616	protein_coding	talA	-1.91105	-2.35989	-1.46221	5.07231	-9.69868	6.35556e-06	8.81536e-05	4.31696	-3.76082	5.96266	6.25149	6.06955	4.52653	3.82234	3.80127
b1901	#N/A	araF	Chromosome	1985139	1986128	protein_coding	araF	1.38404	1.05873	1.70935	3.97766	9.69123	6.39451e-06	8.83922e-05	4.33981	2.60998	3.35863	3.16333	3.32419	4.79851	4.48582	4.73547
b1070	#N/A	flgN	Chromosome	1129414	1129830	protein_coding	flgN	-1.43478	-1.77234	-1.09722	4.55332	-9.68199	6.44321e-06	8.87634e-05	4.33887	-2.70341	5.34445	5.31563	5.15467	3.73971	4.02063	3.74485
b3533	#N/A	bcsA	Chromosome	3692618	3695236	protein_coding	bcsA	-0.962669	-1.18989	-0.735452	6.78777	-9.65091	6.61003e-06	9.0754e-05	4.1431	-1.94891	7.31057	7.27468	7.21825	6.29531	6.31414	6.31366
b3292	#N/A	zntR	Chromosome	3438705	3439130	protein_coding	zntR	1.3596	1.03782	1.68139	5.29259	9.62446	6.7558e-06	9.2443e-05	4.17259	2.56614	4.78799	4.56981	4.50301	6.12716	5.807	5.96055
b2296	#N/A	ackA	Chromosome	2413470	2414672	protein_coding	ackA	-1.84794	-2.28557	-1.41031	9.7966	-9.61863	6.78842e-06	9.25776e-05	4.08609	-3.59986	10.6624	10.6548	10.7045	8.94806	8.30158	9.50831
b2172	#N/A	yeiQ	Chromosome	2266245	2267711	protein_coding	yeiQ	1.51142	1.15327	1.86956	4.86846	9.61307	6.81965e-06	9.26925e-05	4.19574	2.8509	3.88915	4.1832	4.28879	5.53112	5.78596	5.53255
b0392	#N/A	ykiA	Chromosome	408609	408950	pseudogene	ykiA	1.38088	1.05323	1.70853	4.7607	9.60011	6.89312e-06	9.27604e-05	4.18955	2.60427	3.9917	4.17622	4.17851	5.61993	5.48271	5.11515
b1129	#N/A	phoQ	Chromosome	1188316	1189776	protein_coding	phoQ	1.08061	0.824396	1.33682	7.78179	9.60732	6.85216e-06	9.27604e-05	4.08528	2.11493	7.34972	7.13226	7.21964	8.28477	8.43981	8.26453
b1218	#N/A	chaC	Chromosome	1272507	1273202	protein_coding	chaC	1.21085	0.923589	1.49812	5.92868	9.60153	6.88507e-06	9.27604e-05	4.11353	2.31475	5.3075	5.36251	5.41637	6.73545	6.4824	6.26785
b3930	#N/A	menA	Chromosome	4119423	4120349	protein_coding	menA	1.14052	0.869732	1.41131	6.3763	9.59406	6.92773e-06	9.29185e-05	4.08756	2.20461	5.92732	5.73766	5.8215	7.09543	6.94785	6.72803
b1079	#N/A	flgH	Chromosome	1135564	1136262	protein_coding	flgH	-3.62696	-4.4887	-2.76522	4.81519	-9.58736	6.96628e-06	9.31282e-05	4.31527	-12.3545	6.93775	6.19964	6.72842	2.7865	3.96822	2.2706
b1211	#N/A	prfA	Chromosome	1265012	1266094	protein_coding	prfA	-1.19511	-1.47959	-0.910618	8.46006	-9.56918	7.07203e-06	9.3924e-05	4.04957	-2.28962	9.18207	9.03805	9.06641	8.05425	7.87012	7.54943
b1846	#N/A	yebE	Chromosome	1929048	1929707	protein_coding	yebE	1.76165	1.3424	2.18091	7.0551	9.57136	7.05929e-06	9.3924e-05	4.0604	3.39086	5.98184	6.03705	6.3779	7.95289	7.58819	8.39273
b1907	#N/A	tyrP	Chromosome	1989681	1990892	protein_coding	tyrP	-1.56899	-1.94374	-1.19424	7.4444	-9.53704	7.26345e-06	9.55871e-05	4.03065	-2.96697	8.39383	8.13023	8.22494	6.97747	6.33843	6.60149
b2119	#N/A	yehL	Chromosome	2204596	2205684	protein_coding	yehL	2.02242	1.5394	2.50544	2.10678	9.53753	7.26048e-06	9.55871e-05	4.37122	4.06264	0.909326	1.17971	1.12152	2.88808	3.12165	3.4204
b3096	#N/A	mzrA	Chromosome	3248439	3248822	protein_coding	mzrA	0.961673	0.731963	1.19138	6.00952	9.53631	7.26782e-06	9.55871e-05	4.05424	1.94757	5.48863	5.5879	5.52965	6.50903	6.46043	6.48145
b0598	#N/A	cstA	Chromosome	629894	631999	protein_coding	cstA	1.26802	0.963674	1.57237	5.48594	9.49047	7.55097e-06	9.72902e-05	4.0444	2.40831	4.7105	4.80672	4.94497	5.99109	6.0658	6.39657
b0731	#N/A	mngA	Chromosome	765984	767960	protein_coding	mngA	1.6021	1.21827	1.98593	4.23434	9.50793	7.44174e-06	9.72902e-05	4.15532	3.03585	3.43342	3.10081	3.6723	4.98584	5.07863	5.13504
b0829	#N/A	gsiA	Chromosome	867520	869391	protein_coding	gsiA	-1.35372	-1.67897	-1.02847	6.67386	-9.48072	7.61277e-06	9.72902e-05	4.00169	-2.5557	7.5133	7.34873	7.31233	6.23473	5.96867	5.66539
b2389	#N/A	yfeO	Chromosome	2509630	2510886	protein_coding	yfeO	1.45751	1.10749	1.80752	5.63962	9.48546	7.58264e-06	9.72902e-05	4.02852	2.74633	5.01982	4.71977	4.86711	6.38057	6.09542	6.75506
b2566	#N/A	era	Chromosome	2702481	2703386	protein_coding	era	-1.04433	-1.29501	-0.793656	8.26946	-9.48984	7.55496e-06	9.72902e-05	3.97895	-2.06241	8.90648	8.72531	8.76138	7.84043	7.68985	7.69333
b2599	#N/A	pheA	Chromosome	2737745	2738905	protein_coding	pheA	1.0157	0.772132	1.25927	7.95627	9.49893	7.49782e-06	9.72902e-05	3.98901	2.02189	7.48876	7.46117	7.47835	8.60439	8.44158	8.2634
b3344	#N/A	tusC	Chromosome	3474973	3475332	protein_coding	tusC	-1.22341	-1.51725	-0.929576	5.07183	-9.4842	7.59067e-06	9.72902e-05	4.10824	-2.33498	5.75364	5.75573	5.6062	4.56027	4.44805	4.3071
b3521	#N/A	yhjC	Chromosome	3672414	3673313	protein_coding	yhjC	1.66196	1.26275	2.06117	3.99781	9.48307	7.59783e-06	9.72902e-05	4.16161	3.16446	3.03048	3.29805	3.11854	4.53439	5.09175	4.91365
b3532	#N/A	bcsB	Chromosome	3690268	3692607	protein_coding	bcsB	-1.54964	-1.9212	-1.17808	6.54819	-9.50027	7.48943e-06	9.72902e-05	4.02967	-2.92744	7.52617	7.03818	7.38955	5.92091	5.7346	5.67975
b0846	#N/A	rcdA	Chromosome	887423	887959	protein_coding	rcdA	1.54721	1.17493	1.91949	3.65203	9.46698	7.70079e-06	9.81066e-05	4.17999	2.92251	2.65735	2.89511	3.05753	4.34491	4.41188	4.54541
b2380	#N/A	ypdA	Chromosome	2498671	2500368	protein_coding	ypdA	-1.07146	-1.32975	-0.81317	5.86653	-9.44926	7.81597e-06	9.90979e-05	4.01295	-2.10156	6.40665	6.50837	6.32839	5.33069	5.36198	5.26308
b2676	#N/A	nrdF	Chromosome	2803502	2804461	protein_coding	nrdF	1.72322	1.30764	2.13879	3.62302	9.44537	7.8415e-06	9.90979e-05	4.16735	3.30171	2.5586	2.80747	2.82837	4.19108	4.64785	4.70474
b3095	#N/A	yqjA	Chromosome	3247773	3248435	protein_coding	yqjA	1.22345	0.928233	1.51867	7.14827	9.44011	7.87614e-06	9.90979e-05	3.93661	2.33504	6.43851	6.41559	6.6213	7.63812	7.67331	8.10279
b3304	#N/A	rplR	Chromosome	3445244	3445597	protein_coding	rplR	1.12488	0.85345	1.39631	11.5657	9.44025	7.87521e-06	9.90979e-05	3.88679	2.18083	11.0179	10.8	11.0919	12.1042	12.0407	12.3396
b0310	#N/A	ykgH	Chromosome	324696	325364	protein_coding	ykgH	3.01341	2.28415	3.74267	2.40648	9.41254	8.06077e-06	0.000100917	4.25391	8.07471	0.753207	1.14199	0.741817	3.39322	4.49819	3.91045
b0926	#N/A	ycbK	Chromosome	983075	983623	protein_coding	ycbK	-1.06645	-1.32468	-0.808224	8.49	-9.40747	8.09522e-06	0.000100917	3.9046	-2.09427	9.06613	9.12718	8.98581	8.09665	7.933	7.73121
b2668	#N/A	ygaP	Chromosome	2797520	2798044	protein_coding	ygaP	1.65412	1.25368	2.05457	4.98012	9.40933	8.08252e-06	0.000100917	4.00448	3.14732	4.07101	4.09465	4.29145	6.02028	5.38748	6.01583
b3193	#N/A	mlaD	Chromosome	3337910	3338461	protein_coding	mlaD	0.980172	0.742671	1.21767	7.55089	9.40087	8.14032e-06	0.000101169	3.89886	1.9727	7.00925	7.04713	7.14865	8.10744	7.98579	8.00709
b3431	#N/A	glgX	Chromosome	3569346	3571319	protein_coding	glgX	-1.14383	-1.42125	-0.8664	6.89341	-9.39172	8.2033e-06	0.000101641	3.91033	-2.20966	7.50644	7.26923	7.55374	6.33557	6.2614	6.43407
b1451	#N/A	yncD	Chromosome	1520963	1523065	protein_coding	yncD	-1.71769	-2.13486	-1.30051	9.31258	-9.37907	8.29127e-06	0.000101812	3.87334	-3.28909	10.3708	9.99438	10.2382	8.48584	8.87221	7.91405
b2305	#N/A	rpnB	Chromosome	2422649	2423539	protein_coding	rpnB	1.36321	1.03213	1.6943	4.09183	9.37893	8.29225e-06	0.000101812	4.05777	2.57258	3.46732	3.3066	3.35494	4.58064	4.89619	4.94529
b3335	#N/A	gspO	Chromosome	3465543	3466220	protein_coding	gspO	1.54404	1.16911	1.91897	4.27561	9.38085	8.27885e-06	0.000101812	4.04307	2.9161	3.46732	3.29805	3.57552	4.86854	4.95482	5.48942
b3616	#N/A	tdh	Chromosome	3790320	3791345	protein_coding	tdh	-1.17238	-1.45728	-0.887488	7.63251	-9.3738	8.3282e-06	0.000101945	3.87631	-2.25384	8.17026	8.3092	8.19639	6.90711	7.30308	6.90901
b4043	#N/A	lexA	Chromosome	4257115	4257723	protein_coding	lexA	1.00786	0.762784	1.25294	9.11301	9.36756	8.37219e-06	0.000102176	3.86283	2.01093	8.50778	8.70393	8.65599	9.65604	9.57054	9.58378
b0628	#N/A	lipA	Chromosome	659251	660216	protein_coding	lipA	-1.54009	-1.91501	-1.16518	9.71421	-9.3572	8.44586e-06	0.000102766	3.85106	-2.90813	10.4357	10.6499	10.4218	9.16629	8.50411	9.10744
b0843	#N/A	ybjH	Chromosome	884946	885230	protein_coding	ybjH	1.23253	0.932116	1.53294	3.9312	9.34567	8.52862e-06	0.000103464	4.04383	2.34979	3.34957	3.3486	3.21668	4.51069	4.4883	4.67334
b4226	#N/A	ppa	Chromosome	4449122	4449652	protein_coding	ppa	-1.09529	-1.36251	-0.828068	8.30814	-9.33663	8.59415e-06	0.000103948	3.83989	-2.13656	8.84576	8.98395	8.80947	7.72534	7.9448	7.53951
b1004	#N/A	wrbA	Chromosome	1067112	1067708	protein_coding	wrbA	-1.69302	-2.10624	-1.27981	4.77989	-9.333	8.62059e-06	0.000103959	4.02105	-3.23334	5.4647	5.90041	5.56186	3.96177	3.74553	4.04504
b0913	#N/A	ycaI	Chromosome	964320	966584	protein_coding	ycaI	1.21529	0.917716	1.51287	5.89413	9.30284	8.84401e-06	0.000105675	3.8493	2.32188	5.34787	5.19878	5.22711	6.51434	6.26937	6.8073
b1377	#N/A	ompN	Chromosome	1435760	1436893	protein_coding	ompN	1.49399	1.12825	1.85973	2.71001	9.30478	8.82943e-06	0.000105675	4.12831	2.81666	1.9756	1.86359	2.00356	3.39897	3.47709	3.54127
b1706	#N/A	ydiU	Chromosome	1789808	1791244	protein_coding	ydiU	1.18741	0.896563	1.47825	7.27729	9.2998	8.86691e-06	0.000105675	3.80788	2.27743	6.61095	6.76137	6.7294	7.78307	8.13587	7.64308
b4321	#N/A	gntP	Chromosome	4549953	4551296	protein_coding	gntP	1.32114	0.997592	1.64469	3.87188	9.30124	8.85602e-06	0.000105675	4.01196	2.49864	3.1605	3.2808	3.13044	4.4004	4.49078	4.76839
b0772	#N/A	ybhC	Chromosome	805998	807281	protein_coding	ybhC	1.03892	0.784317	1.29353	5.70201	9.29498	8.9033e-06	0.000105798	3.8541	2.05469	5.09492	5.22833	5.20195	6.11848	6.29654	6.27185
b4613	#N/A	dinQ	Chromosome	3647705	3647788	protein_coding	dinQ	1.76464	1.33158	2.1977	10.4602	9.28194	9.0026e-06	0.000106666	3.75564	3.3979	9.49676	9.59623	9.77195	11.3049	11.8309	10.7606
b0840	#N/A	deoR	Chromosome	881976	882734	protein_coding	deoR	0.944585	0.712557	1.17661	6.6405	9.27327	9.06929e-06	0.000107144	3.79038	1.92463	6.11945	6.2669	6.14847	7.13902	7.06226	7.10692
b3812	#N/A	yigB	Chromosome	3997183	3997899	protein_coding	yigB	-1.22407	-1.52602	-0.922128	6.03979	-9.23445	9.37478e-06	0.000110432	3.80871	-2.33605	6.72524	6.58636	6.67357	5.38528	5.70608	5.16222
b0325	#N/A	yahK	Chromosome	342884	343933	protein_coding	yahK	-1.26188	-1.57339	-0.950363	4.63507	-9.22722	9.43285e-06	0.000110476	3.91993	-2.39808	5.34217	5.32302	5.17348	4.02261	4.09094	3.85822
b3091	#N/A	uxaA	Chromosome	3241827	3243314	protein_coding	uxaA	1.45448	1.0955	1.81346	3.42065	9.22929	9.41623e-06	0.000110476	3.99392	2.74057	2.64999	2.59359	2.73014	4.01514	4.07119	4.46387
argZ	#N/A	#N/A	Chromosome	2818059	2818135	tRNA	#N/A	-1.35151	-1.68583	-1.01719	7.50345	-9.20845	9.58567e-06	0.000111943	3.72801	-2.55179	8.29406	8.31331	8.05646	6.86672	7.05433	6.43585
b2942	#N/A	metK	Chromosome	3086706	3087860	protein_coding	metK	-0.979448	-1.22191	-0.736983	8.7448	-9.20165	9.64171e-06	0.000112275	3.71621	-1.97171	9.23106	9.29164	9.16497	8.27347	8.11152	8.39616
b3046	#N/A	yqiG	Chromosome	3186025	3189865	pseudogene	yqiG	1.44514	1.08708	1.80321	3.99428	9.1935	9.70936e-06	0.00011274	3.89952	2.72289	3.29399	3.24566	3.22225	4.78101	4.40664	5.01613
b0135	#N/A	yadC	Chromosome	149715	150953	protein_coding	yadC	2.07557	1.56004	2.59111	4.19452	9.17085	9.90006e-06	0.000114626	3.87037	4.21512	2.98441	3.3486	2.9542	4.88296	5.07533	5.92163
b2120	#N/A	yehM	Chromosome	2205695	2207974	protein_coding	yehM	1.68345	1.26513	2.10177	4.85708	9.16696	9.93324e-06	0.000114684	3.80095	3.21196	3.95633	3.94114	3.92888	5.35603	5.66496	6.29512
b2428	#N/A	murQ	Chromosome	2545773	2546669	protein_coding	murQ	1.0263	0.771129	1.28147	5.03322	9.16172	9.97813e-06	0.000114876	3.77678	2.03679	4.45997	4.54293	4.58095	5.55706	5.57671	5.48167
b3297	#N/A	rpsK	Chromosome	3441709	3442098	protein_coding	rpsK	1.07773	0.809316	1.34615	9.82924	9.14608	1.01134e-05	0.000116104	3.64502	2.11071	9.24219	9.28544	9.29999	10.4172	10.1177	10.6129
b1071	#N/A	flgM	Chromosome	1129835	1130128	protein_coding	flgM	-1.70274	-2.12797	-1.27751	4.08743	-9.12128	1.03321e-05	0.000117948	3.89784	-3.25519	5.02551	5.12457	4.75821	3.32844	3.26756	3.02029
b1661	#N/A	cfa	Chromosome	1741413	1742561	protein_coding	cfa	-1.53676	-1.92048	-1.15304	9.09271	-9.12272	1.03193e-05	0.000117948	3.63933	-2.90142	9.71119	10.2338	9.79374	8.44493	8.21914	8.15351
b1275	#N/A	cysB	Chromosome	1333855	1334829	protein_coding	cysB	1.24842	0.936053	1.56078	7.49967	9.10398	1.04878e-05	0.000118152	3.62664	2.37581	6.81971	7.00966	6.88236	8.33285	7.84031	8.11313
b1585	#N/A	ynfC	Chromosome	1656747	1657457	protein_coding	ynfC	1.03092	0.772926	1.28892	4.71082	9.10215	1.05044e-05	0.000118152	3.74909	2.04333	4.19251	4.24009	4.1554	5.1886	5.27117	5.21717
b1678	#N/A	ldtE	Chromosome	1757721	1758725	protein_coding	ldtE	1.41416	1.06017	1.76815	5.95438	9.09995	1.05243e-05	0.000118152	3.65821	2.66505	5.08677	5.31669	5.34923	6.79932	6.32391	6.85039
b3289	#N/A	rsmB	Chromosome	3435207	3436496	protein_coding	rsmB	-1.11943	-1.39962	-0.839232	7.7351	-9.10053	1.05191e-05	0.000118152	3.62257	-2.17261	8.38291	8.20673	8.36827	7.2608	7.33447	6.85739
b3305	#N/A	rplF	Chromosome	3445607	3446140	protein_coding	rplF	1.16935	0.876949	1.46175	12.1498	9.10955	1.04374e-05	0.000118152	3.57752	2.2491	11.5573	11.3383	11.6914	12.7123	12.6369	12.9625
b4479	#N/A	dgoR	Chromosome	3874471	3875160	protein_coding	dgoR	1.3782	1.0337	1.72269	4.06321	9.113	1.04062e-05	0.000118152	3.81814	2.59943	3.27498	3.2142	3.56241	4.66654	4.77329	4.88783
b4237	#N/A	nrdG	Chromosome	4459900	4460364	protein_coding	nrdG	-1.91029	-2.38914	-1.43145	5.9491	-9.08729	1.06404e-05	0.000119125	3.6956	-3.75886	7.14732	6.72755	6.87619	4.92937	5.49881	4.51537
b0196	#N/A	rcsF	Chromosome	219591	219995	protein_coding	rcsF	-1.00971	-1.26323	-0.756192	6.30573	-9.07236	1.0779e-05	0.000119642	3.63985	-2.01351	6.79823	6.92092	6.76323	5.8804	5.70714	5.76449
b2565	#N/A	recO	Chromosome	2701741	2702469	protein_coding	recO	-1.28957	-1.61345	-0.965689	6.22119	-9.06965	1.08043e-05	0.000119642	3.64735	-2.44455	7.04406	6.6566	6.85841	5.62974	5.56146	5.57685
b3194	#N/A	mlaE	Chromosome	3338466	3339248	protein_coding	mlaE	1.06833	0.800133	1.33653	7.75807	9.07366	1.07668e-05	0.000119642	3.5982	2.097	7.25949	7.08986	7.31037	8.40889	8.14574	8.33406
b3822	#N/A	recQ	Chromosome	4005864	4007693	protein_coding	recQ	-0.988593	-1.23676	-0.740422	7.11537	-9.07401	1.07636e-05	0.000119642	3.60822	-1.98425	7.66866	7.66275	7.51767	6.586	6.71485	6.54231
b0499	#N/A	ylbH	Chromosome	527949	528659	pseudogene	ylbH	1.97406	1.47789	2.47022	2.71168	9.0629	1.08679e-05	0.000120019	3.91751	3.92871	1.78715	2.00688	1.36253	3.65578	3.48209	3.97564
b1847	#N/A	yebF	Chromosome	1930034	1930390	protein_coding	yebF	1.33494	0.999176	1.6707	6.67706	9.05656	1.09278e-05	0.000120354	3.59079	2.52264	5.98258	5.82133	6.07649	7.32183	7.07512	7.78501
b1644	#N/A	ydhJ	Chromosome	1721264	1722121	protein_coding	ydhJ	1.19337	0.893074	1.49368	6.46991	9.05216	1.09697e-05	0.000120489	3.59206	2.28687	5.85954	6.05619	5.69301	7.02005	6.96176	7.22891
b3642	#N/A	pyrE	Chromosome	3815127	3815768	protein_coding	pyrE	-1.11268	-1.39291	-0.832458	5.18877	-9.04472	1.10409e-05	0.000120944	3.6951	-2.16248	5.8443	5.71777	5.691	4.66177	4.68729	4.53046
b1742	#N/A	ves	Chromosome	1824362	1824937	protein_coding	ves	1.44688	1.08234	1.81141	4.50078	9.04117	1.1075e-05	0.000120991	3.71068	2.72618	3.75149	3.77857	3.75916	5.32316	4.8506	5.54169
b0032	#N/A	carA	Chromosome	29651	30799	protein_coding	carA	-1.09328	-1.36922	-0.817342	7.84451	-9.02505	1.12316e-05	0.000122224	3.55121	-2.13359	8.4355	8.48013	8.35898	7.32108	7.49927	6.97211
b0585	#N/A	fes	Chromosome	612737	613939	protein_coding	fes	1.73566	1.29751	2.17382	4.44908	9.02337	1.1248e-05	0.000122224	3.69943	3.33033	3.62204	3.20508	3.71639	5.22303	5.11122	5.81674
b3416	#N/A	malQ	Chromosome	3547986	3550070	protein_coding	malQ	-3.94669	-4.94817	-2.94521	8.87941	-8.97684	1.17145e-05	0.000126953	3.494	-15.4196	11.0096	11.087	11.1781	8.11859	6.5805	5.30271
b3985	#N/A	rplJ	Chromosome	4179996	4180493	protein_coding	rplJ	0.837091	0.624463	1.04972	12.0651	8.96775	1.1808e-05	0.000127627	3.44494	1.78644	11.6285	11.6146	11.6464	12.3949	12.5281	12.5783
b2902	#N/A	ygfF	Chromosome	3045158	3045901	protein_coding	ygfF	-1.60192	-2.00927	-1.19456	5.66821	-8.95778	1.19117e-05	0.000128406	3.58477	-3.03546	6.70763	6.23702	6.509	5.06931	4.90179	4.58451
b4309	#N/A	nanS	Chromosome	4536614	4537594	protein_coding	nanS	1.98747	1.48147	2.49348	3.81871	8.94704	1.20244e-05	0.000129278	3.69639	3.96542	3.07514	2.95071	2.36757	4.72491	4.65892	5.13504
b3092	#N/A	uxaC	Chromosome	3243329	3244741	protein_coding	uxaC	1.37813	1.02706	1.72919	4.70206	8.942	1.20777e-05	0.000129508	3.60401	2.59931	3.8985	4.02383	3.97909	5.14992	5.34974	5.81126
b0054	#N/A	lptD	Chromosome	54755	57109	protein_coding	lptD	-1.0556	-1.32471	-0.786496	9.39638	-8.93527	1.21493e-05	0.000129593	3.46252	-2.07859	9.87148	10.0058	9.92277	8.76322	9.09507	8.71996
b0420	#N/A	dxs	Chromosome	438315	440177	protein_coding	dxs	-1.02039	-1.28044	-0.760339	8.14138	-8.93803	1.21199e-05	0.000129593	3.46914	-2.02846	8.66883	8.65162	8.69081	7.61731	7.84491	7.37477
b1902	#N/A	ftnB	Chromosome	1986925	1987428	protein_coding	ftnB	1.4206	1.05825	1.78295	5.42726	8.9305	1.22003e-05	0.000129796	3.53545	2.67697	4.60977	4.69067	4.67535	5.89369	6.0202	6.67391
b0531	#N/A	sfmC	Chromosome	558974	559666	protein_coding	sfmC	2.02291	1.50639	2.53944	2.6225	8.92108	1.23017e-05	0.000129855	3.79721	4.06403	1.83986	1.40343	1.40233	3.39897	3.60616	4.08422
b0692	#N/A	potE	Chromosome	716946	718265	protein_coding	potE	1.33402	0.993416	1.67463	3.43252	8.92156	1.22966e-05	0.000129855	3.71081	2.52105	2.76348	2.71416	2.76108	4.09167	3.92489	4.33984
b1184	#N/A	umuC	Chromosome	1231186	1232454	protein_coding	umuC	1.31513	0.979435	1.65083	4.8404	8.92393	1.2271e-05	0.000129855	3.573	2.48825	4.06272	4.22439	4.19843	5.48593	5.22576	5.8452
b1214	#N/A	ychA	Chromosome	1267320	1268129	protein_coding	ychA	-1.42139	-1.78496	-1.05783	7.97683	-8.90561	1.24705e-05	0.000131295	3.43785	-2.67844	8.92728	8.44692	8.71743	7.46227	7.21137	7.09568
b0853	#N/A	ybjN	Chromosome	892957	893433	protein_coding	ybjN	-1.26754	-1.5922	-0.942887	6.13623	-8.89344	1.2605e-05	0.000132368	3.48679	-2.40752	6.86213	6.92752	6.59846	5.56858	5.50618	5.35453
b3432	#N/A	glgB	Chromosome	3571316	3573502	protein_coding	glgB	-0.91369	-1.14829	-0.679093	8.04248	-8.87173	1.28488e-05	0.000134582	3.40608	-1.88386	8.43537	8.48614	8.58089	7.61916	7.53754	7.59582
b0973	#N/A	hyaB	Chromosome	1033254	1035047	protein_coding	hyaB	-1.38461	-1.74037	-1.02885	3.55838	-8.86545	1.29203e-05	0.000134983	3.71173	-2.61102	4.19757	4.34757	4.22086	2.83818	2.87072	2.8754
b0623	#N/A	cspE	Chromosome	657292	657501	protein_coding	cspE	2.00933	1.49245	2.5262	4.88408	8.8552	1.3038e-05	0.000135707	3.50313	4.02594	3.89227	3.7847	3.89091	5.5087	6.5132	5.71469
b3766	#N/A	ilvL	Chromosome	3950322	3950420	protein_coding	ilvL	2.17652	1.61653	2.7365	1.72079	8.85361	1.30564e-05	0.000135707	3.79399	4.5206	0.668318	0.869373	0.542508	3.04294	2.92305	2.27857
b3621	#N/A	waaC	Chromosome	3795979	3796938	protein_coding	waaC	-0.965459	-1.21422	-0.716695	6.79742	-8.84055	1.32083e-05	0.000136935	3.39643	-1.95268	7.3426	7.30353	7.26521	6.45143	6.26792	6.15385
b0593	#N/A	entC	Chromosome	624885	626060	protein_coding	entC	2.30308	1.70947	2.89669	4.89665	8.83766	1.32422e-05	0.000136937	3.48345	4.9351	3.96526	3.04058	4.03397	6.1512	5.79602	6.3929
b2173	#N/A	yeiR	Chromosome	2267829	2268815	protein_coding	yeiR	-1.37776	-1.73307	-1.02246	7.5037	-8.83294	1.32977e-05	0.000137162	3.37543	-2.59865	8.17267	8.34465	8.18983	6.7719	7.18979	6.35335
b1328	#N/A	pgrR	Chromosome	1391991	1392890	protein_coding	pgrR	1.1444	0.849012	1.43979	4.15914	8.82506	1.33911e-05	0.000137775	3.54103	2.21054	3.61828	3.66348	3.49498	4.7854	4.61868	4.77404
b0578	#N/A	nfsB	Chromosome	604771	605424	protein_coding	nfsB	-1.25256	-1.57603	-0.9291	7.38349	-8.82076	1.34422e-05	0.000137818	3.36528	-2.38264	7.99561	8.28236	7.89342	6.84425	6.79225	6.49306
b0931	#N/A	pncB	Chromosome	989154	990356	protein_coding	pncB	-0.952257	-1.19831	-0.7062	8.40674	-8.81557	1.35044e-05	0.000137818	3.35325	-1.9349	8.93629	8.96837	8.79634	8.00257	7.8789	7.85797
b1319	#N/A	ompG	Chromosome	1381947	1382852	protein_coding	ompG	2.32426	1.72314	2.92538	1.75105	8.80757	1.36006e-05	0.000137818	3.75569	5.0081	0.57812	1.10326	0.179938	2.98298	2.67535	2.98663
b2381	#N/A	ypdB	Chromosome	2500383	2501117	protein_coding	ypdB	-1.29109	-1.62505	-0.957139	4.95648	-8.8065	1.36136e-05	0.000137818	3.50088	-2.44713	5.68146	5.67549	5.46181	4.2206	4.49325	4.20624
b3071	#N/A	nfeR	Chromosome	3216779	3217402	protein_coding	nfeR	1.41762	1.05098	1.78427	5.10484	8.80742	1.36025e-05	0.000137818	3.44242	2.67145	4.30223	4.28837	4.41576	5.5926	5.68999	6.34008
b3177	#N/A	folP	Chromosome	3324063	3324911	protein_coding	folP	1.1973	0.88788	1.50671	6.85688	8.81437	1.35187e-05	0.000137818	3.35611	2.29309	6.34759	6.05619	6.33805	7.59683	7.25322	7.54943
b3303	#N/A	rpsE	Chromosome	3444726	3445229	protein_coding	rpsE	1.23982	0.919071	1.56057	10.5678	8.80493	1.36326e-05	0.000137818	3.30689	2.36169	10.0474	9.68374	9.98399	11.1909	11.0133	11.4875
b2567	#N/A	rnc	Chromosome	2703383	2704063	protein_coding	rnc	-1.15586	-1.45526	-0.856452	7.26803	-8.79379	1.37683e-05	0.000138845	3.34113	-2.22817	8.01167	7.81076	7.70238	6.73488	6.60416	6.74431
b3089	#N/A	sstT	Chromosome	3239944	3241188	protein_coding	sstT	1.31473	0.973853	1.65561	5.55915	8.78558	1.38694e-05	0.000139518	3.38721	2.48756	4.69985	5.05904	4.90915	6.00151	6.34667	6.33865
rnpB	#N/A	#N/A	Chromosome	3270216	3270592	ncRNA	#N/A	1.46652	1.08581	1.84722	15.1309	8.77473	1.40042e-05	0.000140526	3.23484	2.76354	14.4509	14.5639	14.3783	15.9305	16.2379	15.2236
b0844	#N/A	ybjI	Chromosome	885316	886131	protein_coding	ybjI	1.2278	0.908608	1.547	5.08478	8.76204	1.41636e-05	0.000141147	3.40016	2.3421	4.40856	4.64758	4.3151	5.55962	5.66387	5.91397
b2678	#N/A	proW	Chromosome	2806010	2807074	protein_coding	proW	1.10773	0.819827	1.39564	6.44142	8.76433	1.41347e-05	0.000141147	3.31729	2.15506	5.94698	5.83838	5.94117	7.00175	7.24443	6.6758
b4081	#N/A	mdtO	Chromosome	4301027	4303078	protein_coding	mdtO	1.82401	1.34979	2.29823	4.57216	8.76151	1.41703e-05	0.000141147	3.44548	3.54063	3.34502	3.76623	3.77441	5.40541	5.12724	6.01464
b3050	#N/A	yqiJ	Chromosome	3192208	3192837	protein_coding	yqiJ	1.27838	0.945901	1.61086	3.30029	8.75847	1.42089e-05	0.000141186	3.57419	2.42566	2.58971	2.69475	2.66618	3.88604	3.865	4.10005
b3030	#N/A	parE	Chromosome	3173504	3175396	protein_coding	parE	-1.02943	-1.2974	-0.761468	8.30258	-8.7509	1.43052e-05	0.000141796	3.29058	-2.04122	8.95554	8.78418	8.77826	7.88309	7.85289	7.56152
b2903	#N/A	gcvP	Chromosome	3046168	3049041	protein_coding	gcvP	-2.41026	-3.03831	-1.7822	10.4577	-8.74177	1.44225e-05	0.00014261	3.26398	-5.31569	11.819	11.769	11.7427	9.4353	9.95631	8.02363
b1308	#N/A	pspE	Chromosome	1369689	1370003	protein_coding	pspE	1.90717	1.40775	2.40659	5.46936	8.69875	1.49894e-05	0.000147857	3.30701	3.75072	4.22011	4.66597	4.71934	6.65907	5.94265	6.60902
b2555	#N/A	qseG	Chromosome	2688793	2689506	protein_coding	qseG	-0.918338	-1.15899	-0.677683	6.08983	-8.69241	1.50751e-05	0.000148342	3.28955	-1.88994	6.56522	6.54451	6.54279	5.58758	5.74813	5.55076
b2673	#N/A	nrdH	Chromosome	2800723	2800968	protein_coding	nrdH	1.93148	1.42504	2.43792	3.5263	8.68745	1.51425e-05	0.000148645	3.49069	3.81447	2.31042	2.68167	2.52909	4.11281	4.47584	5.04796
b1777	#N/A	yeaC	Chromosome	1861702	1861974	protein_coding	yeaC	1.25616	0.926565	1.58575	5.24965	8.6816	1.52222e-05	0.00014871	3.30864	2.38859	4.73853	4.59969	4.43508	5.80122	5.75123	6.17215
b3988	#N/A	rpoC	Chromosome	4185350	4189573	protein_coding	rpoC	0.829414	0.611823	1.047	12.3594	8.68285	1.52051e-05	0.00014871	3.16929	1.77696	11.8869	11.9749	11.9442	12.6809	12.8371	12.8326
b1483	#N/A	ddpF	Chromosome	1557112	1558038	protein_coding	ddpF	1.2858	0.946973	1.62463	3.82161	8.64423	1.57436e-05	0.000153067	3.40897	2.43817	3.08609	3.24566	3.13635	4.35381	4.34221	4.76556
b4182	#N/A	yjfJ	Chromosome	4410553	4411251	protein_coding	yjfJ	2.28328	1.68164	2.88492	1.96454	8.64486	1.57347e-05	0.000153067	3.59792	4.86783	0.342742	1.0835	1.04815	3.01327	2.90829	3.39129
b4550	#N/A	arfA	Chromosome	3438431	3438649	protein_coding	arfA	1.60605	1.18241	2.02969	2.90221	8.63566	1.58658e-05	0.000153887	3.50244	3.04418	2.24353	1.87513	2.04186	3.59698	3.61073	4.04504
b1394	#N/A	paaG	Chromosome	1458264	1459052	protein_coding	paaG	-3.13178	-3.96018	-2.30337	2.11556	-8.61151	1.62163e-05	0.000156539	3.59414	-8.76513	3.71668	3.3066	3.74375	-0.0208552	0.934022	1.01315
b3316	#N/A	rpsS	Chromosome	3450248	3450526	protein_coding	rpsS	0.819777	0.602972	1.03658	10.3842	8.61311	1.61928e-05	0.000156539	3.12527	1.76513	10.0045	9.92111	9.96351	10.8002	10.7222	10.8935
b0064	#N/A	araC	Chromosome	70387	71265	protein_coding	araC	1.53732	1.13055	1.94409	4.55901	8.60882	1.62558e-05	0.000156549	3.29857	2.90255	3.51672	3.83285	3.92547	5.07291	5.39808	5.60803
b0235	#N/A	ykfJ	Chromosome	253467	253733	pseudogene	ykfJ	2.05591	1.51126	2.60057	1.80218	8.59833	1.6411e-05	0.00015733	3.56594	4.15807	0.638874	0.822452	0.741817	2.59948	2.67535	3.33508
b3047	#N/A	yqiH	Chromosome	3189881	3190630	protein_coding	yqiH	1.98515	1.45923	2.51108	1.70352	8.59811	1.64143e-05	0.00015733	3.57054	3.95905	0.546756	0.980404	0.577698	2.51731	2.62208	2.97687
b3439	#N/A	yhhW	Chromosome	3578950	3579645	protein_coding	yhhW	0.945257	0.694643	1.19587	6.39841	8.59168	1.65103e-05	0.000157507	3.15258	1.92553	5.90276	5.86685	5.97539	6.92166	6.70901	7.01479
b3471	#N/A	yhhQ	Chromosome	3609217	3609882	protein_coding	yhhQ	1.27501	0.937046	1.61297	5.77224	8.59362	1.64812e-05	0.000157507	3.18711	2.42	4.97781	5.33038	5.10428	6.45557	6.13637	6.62903
rdlC	#N/A	#N/A	Chromosome	1270393	1270460	ncRNA	#N/A	2.89079	2.12272	3.65886	0.736055	8.57331	1.6788e-05	0.00015978	3.56149	7.41676	-0.675636	-1.45256	-0.242753	1.97145	2.27621	2.53961
b1209	#N/A	lolB	Chromosome	1262877	1263500	protein_coding	lolB	-0.923576	-1.1696	-0.677552	6.44194	-8.55118	1.71293e-05	0.000162084	3.13186	-1.89681	6.86253	6.93856	6.94307	5.95642	6.1092	5.84184
b1778	#N/A	msrB	Chromosome	1862016	1862429	protein_coding	msrB	1.11673	0.81931	1.41415	6.55341	8.55283	1.71037e-05	0.000162084	3.1091	2.16855	6.04494	5.92838	5.98032	6.95081	7.40418	7.0118
b3996	#N/A	nudC	Chromosome	4196903	4197676	protein_coding	nudC	-0.974641	-1.23431	-0.714974	5.44348	-8.54988	1.71496e-05	0.000162084	3.19882	-1.96515	6.00294	5.8654	5.90699	4.97434	4.93129	4.97992
b0457	#N/A	pdeB	Chromosome	477067	478617	protein_coding	pdeB	1.0691	0.784173	1.35402	6.32852	8.54711	1.7193e-05	0.000162117	3.11327	2.09812	5.78506	5.83322	5.67484	6.77522	6.70848	7.19431
b1580	#N/A	rspB	Chromosome	1652896	1653915	protein_coding	rspB	1.63288	1.19727	2.06849	2.43493	8.53861	1.73267e-05	0.000162999	3.45872	3.10131	1.63142	1.81648	1.44106	3.32844	3.0495	3.3427
b3879	#N/A	yihR	Chromosome	4069475	4070401	protein_coding	yihR	2.23672	1.63984	2.8336	2.38916	8.53602	1.73676e-05	0.000163007	3.46316	4.71323	1.52278	0.869373	1.16844	3.27318	3.37881	4.12236
b2779	#N/A	eno	Chromosome	2906643	2907941	protein_coding	eno	-1.00849	-1.27783	-0.739148	11.1559	-8.52911	1.74774e-05	0.000163285	3.03583	-2.0118	11.6403	11.8141	11.665	10.794	10.677	10.3453
b2827	#N/A	thyA	Chromosome	2964361	2965155	protein_coding	thyA	-1.14407	-1.44962	-0.838518	8.58343	-8.5291	1.74777e-05	0.000163285	3.07371	-2.21003	9.29904	9.09036	9.18177	8.12986	8.18588	7.61365
b1871	#N/A	cmoB	Chromosome	1953442	1954413	protein_coding	cmoB	-0.87502	-1.10935	-0.640693	6.26709	-8.50606	1.78494e-05	0.000166294	3.09628	-1.83403	6.68575	6.77067	6.68773	5.87112	5.78495	5.8023
b2844	#N/A	yqeF	Chromosome	2984411	2985592	protein_coding	yqeF	1.44761	1.05986	1.83537	5.18632	8.50409	1.78816e-05	0.000166294	3.13739	2.72756	4.43235	4.37628	4.55249	5.69076	6.34256	5.72347
b3345	#N/A	tusD	Chromosome	3475332	3475718	protein_coding	tusD	-0.974191	-1.23521	-0.71317	4.89441	-8.50159	1.79225e-05	0.000166294	3.2021	-1.96454	5.3827	5.39093	5.37696	4.40612	4.4249	4.38484
b3203	#N/A	hpf	Chromosome	3346173	3346460	protein_coding	hpf	-0.95407	-1.20984	-0.698304	6.71257	-8.49708	1.79967e-05	0.000166602	3.06574	-1.93733	7.25647	7.17782	7.20072	6.29838	6.363	5.97901
b0154	#N/A	hemL	Chromosome	173602	174882	protein_coding	hemL	1.0764	0.787067	1.36574	9.04211	8.47429	1.83763e-05	0.000169731	3.0156	2.10877	8.46516	8.52054	8.42009	9.33599	9.70224	9.80866
b0292	#N/A	ecpB	Chromosome	309358	310026	protein_coding	ecpB	2.28358	1.66757	2.89959	2.18943	8.44426	1.88903e-05	0.000170369	3.38673	4.86886	1.31509	0.346532	1.3216	3.42737	3.17811	3.54788
b0461	#N/A	tomB	Chromosome	480334	480708	protein_coding	tomB	1.00309	0.733017	1.27317	7.04127	8.46035	1.8613e-05	0.000170369	3.0079	2.00429	6.48475	6.50791	6.49986	7.36872	7.51305	7.87335
b0892	#N/A	rarA	Chromosome	937994	939337	protein_coding	rarA	-0.970539	-1.23208	-0.708994	7.23828	-8.45277	1.8743e-05	0.000170369	3.00571	-1.95957	7.82982	7.61062	7.74654	6.78018	6.87618	6.58632
b0927	#N/A	gloC	Chromosome	983650	984297	protein_coding	gloC	-0.854268	-1.08421	-0.624323	8.39904	-8.46256	1.85753e-05	0.000170369	3.00942	-1.80784	8.83941	8.84367	8.86115	8.05425	8.00152	7.79425
b1290	#N/A	sapF	Chromosome	1351828	1352634	protein_coding	sapF	-1.39886	-1.77622	-1.0215	5.06177	-8.4441	1.88932e-05	0.000170369	3.14269	-2.63693	5.87698	5.56581	5.7909	4.2206	4.68729	4.22904
b1295	#N/A	ymjA	Chromosome	1357423	1357668	protein_coding	ymjA	-1.48719	-1.88832	-1.08607	4.85955	-8.44542	1.88702e-05	0.000170369	3.16466	-2.80343	5.79009	5.65806	5.45828	4.21409	4.28908	3.74772
b1300	#N/A	puuC	Chromosome	1362743	1364230	protein_coding	puuC	1.87906	1.37356	2.38456	6.10501	8.4674	1.8493e-05	0.000170369	3.04767	3.67835	5.13238	4.78852	5.24637	6.80421	6.77507	7.88351
b2753	#N/A	iap	Chromosome	2876581	2877618	protein_coding	iap	-1.20675	-1.53205	-0.881463	5.36097	-8.45043	1.87834e-05	0.000170369	3.11553	-2.30818	6.09864	5.93529	5.83429	4.66415	4.91107	4.72238
b3302	#N/A	rpmD	Chromosome	3444543	3444722	protein_coding	rpmD	1.12901	0.82501	1.43301	8.45127	8.45974	1.86235e-05	0.000170369	3.00679	2.18708	7.88102	7.67188	8.04334	9.06847	8.90208	9.14083
b3924	#N/A	fpr	Chromosome	4113726	4114472	protein_coding	fpr	-1.20979	-1.53618	-0.883408	6.33386	-8.44332	1.89066e-05	0.000170369	3.03767	-2.31304	6.84612	7.19864	6.89636	5.78595	5.791	5.48512
selC	#N/A	#N/A	Chromosome	3836222	3836316	tRNA	#N/A	1.4963	1.09326	1.89935	3.75707	8.45663	1.86767e-05	0.000170369	3.22864	2.82119	3.03614	3.32355	2.79885	4.64251	4.4658	4.27558
b4314	#N/A	fimA	Chromosome	4543115	4543663	protein_coding	fimA	2.12779	1.55315	2.70243	1.14324	8.43462	1.90586e-05	0.000171359	3.43885	4.37048	-0.0783953	0.243438	0.0853014	2.2763	1.88209	2.4507
b1380	#N/A	ldhA	Chromosome	1441854	1442843	protein_coding	ldhA	-1.45465	-1.848	-1.06131	7.59542	-8.42398	1.92464e-05	0.000172665	2.97709	-2.7409	8.11369	8.58444	8.24286	6.83368	6.56588	7.23199
b4243	#N/A	ridA	Chromosome	4470527	4470913	protein_coding	ridA	1.02394	0.746687	1.3012	7.22691	8.41255	1.94503e-05	0.00017411	2.95926	2.03347	6.6024	6.79442	6.68773	7.68827	7.56102	8.02763
b0734	#N/A	cydB	Chromosome	773042	774181	protein_coding	cydB	-2.97403	-3.78205	-2.16601	10.1734	-8.38408	1.99688e-05	0.000178358	2.9177	-7.85726	11.6834	11.9158	11.842	9.6615	7.97122	7.96619
b2467	#N/A	nudK	Chromosome	2582903	2583478	protein_coding	nudK	-1.09914	-1.39812	-0.800159	5.3504	-8.37417	2.01528e-05	0.000179607	3.03467	-2.14227	5.91279	6.01244	5.88697	4.89725	4.92213	4.47084
b2387	#N/A	fryB	Chromosome	2507916	2508242	protein_coding	fryB	1.9676	1.43219	2.503	1.79667	8.37122	2.02079e-05	0.000179705	3.35278	3.91116	0.546756	0.773953	1.09748	2.80393	2.57613	2.98176
b0016	#N/A	insL-1	Chromosome	15445	16557	protein_coding	insL-1	1.6594	1.20759	2.1112	2.83263	8.36632	2.02999e-05	0.000180128	3.24535	3.15884	2.31973	1.75534	1.92376	3.76218	3.73721	3.49755
b1849	#N/A	purT	Chromosome	1930881	1932059	protein_coding	purT	-1.45061	-1.84586	-1.05536	5.76871	-8.36009	2.04176e-05	0.000180778	2.9985	-2.73323	6.65895	6.26581	6.48777	5.19191	4.72778	5.28006
b2146	#N/A	preT	Chromosome	2234033	2235271	protein_coding	preT	-1.84278	-2.34534	-1.34021	4.80556	-8.35239	2.05638e-05	0.000181677	3.0935	-3.587	5.55614	6.00458	5.81045	4.25586	3.55969	3.64665
b1531	#N/A	marA	Chromosome	1619574	1619957	protein_coding	marA	1.75968	1.27946	2.2399	6.7106	8.34687	2.06695e-05	0.000182214	2.90819	3.38623	5.718	5.8258	5.66567	7.30318	7.2605	8.49044
b0512	#N/A	allB	Chromosome	539147	540508	protein_coding	allB	1.90411	1.38357	2.42466	2.75755	8.33229	2.09514e-05	0.0001843	3.23391	3.74279	1.45681	2.08846	1.83928	3.5819	3.47208	4.10678
b2666	#N/A	yqaE	Chromosome	2796870	2797028	protein_coding	yqaE	2.29511	1.66577	2.92444	4.05092	8.30718	2.14471e-05	0.000188252	3.06504	4.90791	2.61261	2.67508	3.13635	4.87886	4.90736	6.09526
b0486	#N/A	ybaT	Chromosome	512576	513868	protein_coding	ybaT	1.12477	0.816112	1.43342	4.59789	8.30083	2.15744e-05	0.000188962	2.99045	2.18066	3.90778	4.15033	4.04972	5.18361	4.9815	5.31439
b2708	#N/A	gutQ	Chromosome	2829813	2830778	protein_coding	gutQ	0.873327	0.633306	1.11335	5.72537	8.28821	2.18301e-05	0.000190381	2.88765	1.83188	5.2863	5.22946	5.33387	6.19728	6.0848	6.22053
b2906	#N/A	ubiI	Chromosome	3051115	3052317	protein_coding	ubiI	-0.953271	-1.21519	-0.691347	7.65156	-8.29036	2.17861e-05	0.000190381	2.83643	-1.93626	8.21708	8.16076	8.11152	7.31956	7.20043	6.89999
b2505	#N/A	yfgH	Chromosome	2629792	2630310	protein_coding	yfgH	1.72118	1.248	2.19436	2.26204	8.28576	2.18799e-05	0.000190406	3.23455	3.29706	1.61639	1.32144	1.19134	3.10755	2.96644	3.36907
b2527	#N/A	hscB	Chromosome	2658952	2659467	protein_coding	hscB	0.912598	0.661361	1.16383	7.21194	8.27426	2.21165e-05	0.000192054	2.81965	1.88243	6.74611	6.6921	6.76275	7.67855	7.49124	7.90088
b4238	#N/A	nrdD	Chromosome	4460522	4462660	protein_coding	nrdD	-2.54778	-3.25055	-1.84501	8.89229	-8.25812	2.24529e-05	0.000194146	2.79451	-5.84735	10.2897	9.97407	10.202	7.16075	8.64319	7.08408
b4365	#N/A	yjjQ	Chromosome	4603477	4604202	protein_coding	yjjQ	2.34009	1.69476	2.98543	1.18291	8.26001	2.24132e-05	0.000194146	3.27813	5.06336	-0.346329	0.0934129	0.268747	2.36119	2.01202	2.70843
b2732	#N/A	ygbA	Chromosome	2856453	2856806	protein_coding	ygbA	1.47739	1.06904	1.88573	2.63459	8.24137	2.28082e-05	0.000196765	3.15244	2.78444	1.78715	2.05841	1.89615	3.48795	3.17194	3.40592
b3915	#N/A	fieF	Chromosome	4106469	4107371	protein_coding	fieF	0.939134	0.679495	1.19877	7.93386	8.2393	2.28526e-05	0.000196765	2.78616	1.91738	7.36862	7.55655	7.44121	8.38736	8.25038	8.59905
b1047	#N/A	opgC	Chromosome	1107784	1108941	protein_coding	opgC	-1.03492	-1.32116	-0.748683	5.13316	-8.23592	2.29252e-05	0.000196973	2.91715	-2.049	5.70829	5.71777	5.54973	4.59823	4.68945	4.53546
b2699	#N/A	recA	Chromosome	2822708	2823769	protein_coding	recA	1.00794	0.728948	1.28692	9.9481	8.22961	2.30614e-05	0.000197725	2.75198	2.01103	9.28254	9.48876	9.51876	10.4108	10.3309	10.6568
b0143	#N/A	pcnB	Chromosome	157729	159126	protein_coding	pcnB	-1.01007	-1.28981	-0.730325	8.68903	-8.22479	2.31661e-05	0.000197788	2.76984	-2.014	9.19232	9.381	9.06117	8.14768	8.2544	8.09759
b0830	#N/A	gsiB	Chromosome	869411	870949	protein_coding	gsiB	-1.70488	-2.17693	-1.23282	6.09885	-8.22688	2.31207e-05	0.000197788	2.84263	-3.26001	7.18155	6.74967	7.06316	5.68724	5.09989	4.8116
b1780	#N/A	yeaD	Chromosome	1863850	1864734	protein_coding	yeaD	-0.999951	-1.27729	-0.722616	6.29652	-8.21309	2.34223e-05	0.000199246	2.80504	-1.99993	6.69472	6.96243	6.7808	5.76385	5.85973	5.71762
b4310	#N/A	nanM	Chromosome	4537659	4538765	protein_coding	nanM	1.39728	1.00972	1.78485	3.53874	8.21252	2.34349e-05	0.000199246	3.01971	2.63405	2.92466	2.76468	2.71441	4.15077	4.04445	4.6335
b0346	#N/A	mhpR	Chromosome	367587	368420	protein_coding	mhpR	1.4118	1.01993	1.80366	4.2931	8.20669	2.35637e-05	0.000199922	2.92598	2.66069	3.45047	3.43302	3.75916	4.74761	5.17734	5.19101
b1135	#N/A	rluE	Chromosome	1194298	1194951	protein_coding	rluE	-1.08668	-1.38847	-0.784886	4.88027	-8.20208	2.36662e-05	0.000200374	2.91077	-2.12385	5.49377	5.40592	5.35304	4.4004	4.16109	4.46736
b3160	#N/A	yhbW	Chromosome	3303448	3304455	protein_coding	yhbW	-1.45054	-1.85375	-1.04733	8.12224	-8.19467	2.38321e-05	0.000201359	2.73744	-2.7331	8.86913	9.08144	8.84126	7.53716	7.7014	6.70308
b1213	#N/A	ychQ	Chromosome	1266924	1267316	protein_coding	ychQ	-1.55505	-1.98787	-1.12223	6.44258	-8.18409	2.40709e-05	0.000202955	2.77759	-2.93844	7.50822	6.91324	7.25132	5.85239	5.67916	5.45114
b0875	#N/A	aqpZ	Chromosome	915352	916047	protein_coding	aqpZ	1.17268	0.845579	1.49978	3.85539	8.1664	2.44764e-05	0.00020552	2.9345	2.2543	3.3034	3.13481	3.27144	4.28719	4.5129	4.62258
b1532	#N/A	marB	Chromosome	1619989	1620207	protein_coding	marB	1.84731	1.33214	2.36249	5.29346	8.16809	2.44373e-05	0.00020552	2.80242	3.59829	4.26898	4.38236	4.18423	5.83235	6.01073	7.08209
b0928	#N/A	aspC	Chromosome	984519	985709	protein_coding	aspC	-1.1321	-1.44877	-0.815439	9.70668	-8.14361	2.50096e-05	0.000209565	2.67767	-2.19178	10.3271	10.3455	10.2333	9.09294	9.47353	8.76772
b3308	#N/A	rplE	Chromosome	3446899	3447438	protein_coding	rplE	0.870808	0.626919	1.1147	12.0912	8.13322	2.5257e-05	0.000211203	2.62133	1.82869	11.719	11.5372	11.6444	12.5426	12.3924	12.7115
b2904	#N/A	gcvH	Chromosome	3049160	3049549	protein_coding	gcvH	-1.80126	-2.30731	-1.2952	7.93224	-8.10798	2.58695e-05	0.00021588	2.65083	-3.48524	8.87081	9.04166	8.89282	7.19212	7.52005	6.07595
b0076	#N/A	leuO	Chromosome	84368	85312	protein_coding	leuO	1.71009	1.2289	2.19128	2.77632	8.0953	2.61831e-05	0.00021805	2.98604	3.27181	2.02196	1.49605	2.18565	3.61685	3.82627	3.51114
b1828	#N/A	yebQ	Chromosome	1910276	1911649	protein_coding	yebQ	-1.02096	-1.30857	-0.733355	6.33357	-8.08618	2.64115e-05	0.00021917	2.67216	-2.02927	6.94115	6.73351	6.86421	5.98058	5.64618	5.83578
b3417	#N/A	malP	Chromosome	3550080	3552473	protein_coding	malP	-4.21137	-5.39811	-3.02462	9.38719	-8.08348	2.64794e-05	0.00021917	2.60893	-18.5246	11.6322	11.9253	11.8515	8.6557	7.08869	5.16974
b3961	#N/A	oxyR	Chromosome	4158490	4159407	protein_coding	oxyR	0.983876	0.706663	1.26109	8.07009	8.08462	2.64508e-05	0.00021917	2.62864	1.97777	7.4885	7.64958	7.54126	8.53724	8.35153	8.85243
b0868	#N/A	ybjS	Chromosome	905740	906753	protein_coding	ybjS	-0.90039	-1.15453	-0.646247	6.90924	-8.07022	2.68164e-05	0.000221508	2.62809	-1.86657	7.39638	7.45902	7.25268	6.49836	6.38448	6.46452
b2702	#N/A	srlA	Chromosome	2825832	2826395	protein_coding	srlA	-2.13129	-2.7334	-1.52919	3.9484	-8.06311	2.69989e-05	0.000222563	2.92069	-4.3811	4.80963	5.38992	5.07841	3.13536	2.9593	2.31777
b3771	#N/A	ilvD	Chromosome	3953478	3955328	protein_coding	ilvD	1.24592	0.893838	1.59801	8.17377	8.06078	2.70591e-05	0.000222607	2.60376	2.3717	7.49801	7.4669	7.67344	8.62369	9.18602	8.59457
b0142	#N/A	folK	Chromosome	157253	157732	protein_coding	folK	-1.23941	-1.59001	-0.888821	5.17338	-8.05278	2.72666e-05	0.000223862	2.7346	-2.36103	5.87383	5.95378	5.60194	4.59072	4.52504	4.49499
b3176	#N/A	glmM	Chromosome	3322733	3324070	protein_coding	glmM	0.847378	0.607415	1.08734	8.00413	8.04388	2.74996e-05	0.000225319	2.58661	1.79923	7.52818	7.57855	7.65503	8.50729	8.32885	8.42686
b0852	#N/A	rimK	Chromosome	891967	892869	protein_coding	rimK	-0.892442	-1.14552	-0.639364	7.00594	-8.03265	2.77964e-05	0.000226837	2.58533	-1.85632	7.40241	7.54146	7.4957	6.61036	6.6509	6.33484
b1604	#N/A	ydgH	Chromosome	1678427	1679371	protein_coding	ydgH	-1.08843	-1.39707	-0.779784	7.29677	-8.03297	2.77879e-05	0.000226837	2.58021	-2.12642	7.84601	8.01285	7.83826	6.91566	6.8431	6.32477
b0127	#N/A	yadG	Chromosome	142779	143705	protein_coding	yadG	-1.02688	-1.3184	-0.73535	8.10852	-8.02365	2.80372e-05	0.000228343	2.56319	-2.03761	8.67145	8.73544	8.62058	7.75813	7.6831	7.18241
b0369	#N/A	hemB	Chromosome	388753	389727	protein_coding	hemB	-0.967832	-1.24296	-0.692705	8.28428	-8.01305	2.83234e-05	0.000228386	2.55289	-1.9559	8.69645	8.94341	8.78533	7.91879	7.77672	7.58501
b0736	#N/A	ybgC	Chromosome	774752	775156	protein_coding	ybgC	-0.875992	-1.12479	-0.627193	7.62276	-8.02016	2.8131e-05	0.000228386	2.56012	-1.83527	8.1474	8.04514	8.03367	7.31539	7.08582	7.10916
b1072	#N/A	flgA	Chromosome	1130204	1130863	protein_coding	flgA	-2.19675	-2.82091	-1.57258	5.63861	-8.01702	2.82158e-05	0.000228386	2.69133	-4.58444	6.86452	6.72117	6.55553	4.03373	5.36333	4.2934
b1291	#N/A	sapD	Chromosome	1352636	1353628	protein_coding	sapD	-1.50929	-1.93827	-1.0803	5.7672	-8.01426	2.82906e-05	0.000228386	2.6489	-2.8467	6.70629	6.20079	6.57362	4.88296	5.32078	4.91876
b1562	#N/A	hokD	Chromosome	1645119	1645274	protein_coding	hokD	1.68466	1.20581	2.16351	10.0439	8.0139	2.83004e-05	0.000228386	2.52441	3.21465	9.38232	9.43287	8.97327	10.886	11.3055	10.2832
b2313	#N/A	cvpA	Chromosome	2430275	2430763	protein_coding	cvpA	-1.60281	-2.05912	-1.1465	5.33163	-8.00121	2.86472e-05	0.000228787	2.67811	-3.03734	6.37742	5.78279	6.11966	4.5239	4.47834	4.7077
b2925	#N/A	fbaA	Chromosome	3070165	3071244	protein_coding	fbaA	-1.79361	-2.30415	-1.28308	11.1861	-8.00274	2.86052e-05	0.000228787	2.50598	-3.46682	12.1383	12.3555	12.133	10.7565	10.353	9.38013
b3518	#N/A	ccp	Chromosome	3667791	3669188	protein_coding	ccp	1.11975	0.801231	1.43827	3.36087	8.00783	2.84656e-05	0.000228787	2.83361	2.1731	2.73593	2.83728	2.82837	3.90636	3.89151	3.9658
b3618	#N/A	htrL	Chromosome	3792826	3793683	protein_coding	htrL	1.81352	1.2972	2.32983	2.89817	8.00094	2.86547e-05	0.000228787	2.8875	3.51498	1.90315	2.34238	1.74955	3.53046	4.13597	3.72748
b4217	#N/A	ytfK	Chromosome	4439587	4439793	protein_coding	ytfK	1.54573	1.10586	1.98559	7.22558	8.00469	2.85516e-05	0.000228787	2.54898	2.91951	6.17819	6.34316	6.70176	7.75281	8.12714	8.25041
b0583	#N/A	entD	Chromosome	609459	610079	protein_coding	entD	3.18841	2.27994	4.09689	6.40773	7.99453	2.88316e-05	0.000229749	2.57394	9.11607	5.15985	3.67673	5.31965	8.16064	7.78356	8.34596
b2554	#N/A	glrR	Chromosome	2687469	2688803	protein_coding	glrR	-0.878932	-1.12951	-0.628353	6.97696	-7.98993	2.89595e-05	0.000230078	2.54223	-1.83901	7.48747	7.37361	7.37274	6.60664	6.39113	6.63019
b3021	#N/A	mqsA	Chromosome	3167851	3168246	protein_coding	mqsA	1.76804	1.26392	2.27216	3.9824	7.98897	2.89862e-05	0.000230078	2.74809	3.40591	2.96674	3.10571	2.99382	4.45108	4.82135	5.55569
b0981	#N/A	etk	Chromosome	1042030	1044210	protein_coding	etk	1.05213	0.751517	1.35274	5.01433	7.97253	2.94483e-05	0.000232411	2.61905	2.07359	4.33931	4.47249	4.60886	5.45039	5.54724	5.66766
b1743	#N/A	spy	Chromosome	1825140	1825625	protein_coding	spy	1.13546	0.811032	1.45988	5.28797	7.97241	2.94517e-05	0.000232411	2.59696	2.19688	4.56546	4.73569	4.79792	5.83235	5.6339	6.16249
b2153	#N/A	folE	Chromosome	2242984	2243652	protein_coding	folE	-0.999383	-1.28486	-0.713901	8.36855	-7.97417	2.94018e-05	0.000232411	2.51247	-1.99914	8.8794	9.03041	8.77055	7.82664	8.05066	7.65366
b2239	#N/A	glpQ	Chromosome	2349935	2351011	protein_coding	glpQ	-2.16604	-2.78512	-1.54695	7.09108	-7.96978	2.95263e-05	0.000232549	2.53852	-4.48788	8.14479	8.39575	8.39179	6.46587	6.31484	4.83341
b2354	#N/A	yfdK	Chromosome	2471077	2471517	protein_coding	yfdK	1.32725	0.947729	1.70677	2.9152	7.96619	2.96286e-05	0.000232616	2.84919	2.50924	2.12111	2.33404	2.27412	3.53569	3.44166	3.78457
b3936	#N/A	rpmE	Chromosome	4127013	4127225	protein_coding	rpmE	1.0613	0.7578	1.3648	9.43252	7.96547	2.96494e-05	0.000232616	2.49097	2.08681	8.99991	8.94503	8.73239	10.0018	9.75584	10.1601
b0478	#N/A	ybaL	Chromosome	501562	503238	protein_coding	ybaL	0.802733	0.573044	1.03242	7.69029	7.96094	2.9779e-05	0.000232734	2.49878	1.7444	7.22616	7.34303	7.31167	8.12445	8.01235	8.12409
b2679	#N/A	proX	Chromosome	2807132	2808124	protein_coding	proX	1.57142	1.1219	2.02095	7.5122	7.96292	2.97223e-05	0.000232734	2.50297	2.97198	6.85694	6.58461	6.85573	8.30538	8.8171	7.65346
b1970	#N/A	yedX	Chromosome	2038956	2039369	protein_coding	yedX	1.23726	0.883021	1.5915	3.58131	7.95599	2.99215e-05	0.000233399	2.74594	2.35751	3.00763	2.92873	3.03871	4.31482	4.35043	3.84754
b2799	#N/A	fucO	Chromosome	2931865	2933013	protein_coding	fucO	1.3764	0.981503	1.77129	3.66894	7.93955	3.04003e-05	0.00023668	2.72774	2.59619	2.94284	2.76468	3.0761	4.14052	4.3613	4.72821
b1870	#N/A	cmoA	Chromosome	1952702	1953445	protein_coding	cmoA	-1.11604	-1.43637	-0.795708	6.0034	-7.93624	3.04977e-05	0.000236982	2.53924	-2.16751	6.67491	6.67817	6.43957	5.55577	5.51838	5.15358
b4002	#N/A	zraP	Chromosome	4201263	4201688	protein_coding	zraP	-2.60122	-3.34802	-1.85442	5.20412	-7.93427	3.05558e-05	0.000236982	2.66294	-6.068	6.25964	6.29885	6.95984	4.25903	3.35179	4.09554
b0733	#N/A	cydA	Chromosome	771458	773026	protein_coding	cydA	-2.94865	-3.79586	-2.10144	10.9485	-7.92804	3.07404e-05	0.00023796	2.44066	-7.72025	12.4174	12.7739	12.558	10.4754	8.70267	8.76383
b4050	#N/A	pspG	Chromosome	4262840	4263082	protein_coding	pspG	2.53876	1.80849	3.26904	5.34707	7.91893	3.10125e-05	0.00023961	2.53457	5.81091	3.68101	3.7569	4.81645	6.85475	6.37579	6.59751
b4349	#N/A	hsdM	Chromosome	4581459	4583048	protein_coding	hsdM	-0.872658	-1.12388	-0.621438	7.13428	-7.91265	3.12018e-05	0.000240615	2.45637	-1.83103	7.64363	7.57899	7.55014	6.73318	6.83434	6.4654
b1314	#N/A	ycjR	Chromosome	1376034	1376822	protein_coding	ycjR	1.78516	1.2711	2.29922	2.14499	7.91038	3.12704e-05	0.000240688	2.87493	3.44657	1.11578	1.45048	1.30069	3.31025	2.70127	2.99149
b3181	#N/A	greA	Chromosome	3328239	3328715	protein_coding	greA	0.951823	0.677389	1.22626	7.35176	7.90043	3.15734e-05	0.00024256	2.43498	1.93432	6.90218	6.97723	6.73136	7.70518	7.93368	7.86096
b0587	#N/A	fepE	Chromosome	618254	619387	protein_coding	fepE	1.90252	1.35306	2.45198	3.03067	7.88725	3.198e-05	0.000242929	2.75102	3.73865	2.28214	1.61095	2.16266	4.01888	3.63334	4.47605
b0802	#N/A	ybiJ	Chromosome	837665	837925	protein_coding	ybiJ	0.863372	0.614085	1.11266	6.62673	7.88916	3.19206e-05	0.000242929	2.43186	1.81929	6.21856	6.22072	6.19241	7.19914	6.90435	7.02519
b2254	#N/A	arnC	Chromosome	2367071	2368039	protein_coding	arnC	-1.08785	-1.40168	-0.77402	9.34594	-7.89596	3.17106e-05	0.000242929	2.42598	-2.12557	9.96017	10.0535	9.82925	8.99696	8.83343	8.40233
b2523	#N/A	pepB	Chromosome	2655075	2656358	protein_coding	pepB	0.776576	0.552322	1.00083	7.96965	7.88818	3.1951e-05	0.000242929	2.42422	1.71306	7.54663	7.54236	7.62696	8.35094	8.31441	8.43658
b2914	#N/A	rpiA	Chromosome	3058666	3059325	protein_coding	rpiA	-0.850172	-1.09558	-0.604769	6.3405	-7.89149	3.18485e-05	0.000242929	2.46801	-1.80272	6.72743	6.85906	6.71713	5.8503	5.97576	5.91333
b3772	#N/A	ilvA	Chromosome	3955331	3956875	protein_coding	ilvA	1.20676	0.858525	1.555	7.75495	7.89368	3.17808e-05	0.000242929	2.42925	2.30819	7.1136	7.15729	7.18654	8.15492	8.77691	8.14045
b0405	#N/A	queA	Chromosome	425011	426081	protein_coding	queA	-0.870361	-1.1223	-0.618421	7.94712	-7.86928	3.25434e-05	0.000246747	2.40193	-1.82812	8.4773	8.40474	8.33941	7.6372	7.48504	7.33901
b1132	#N/A	hflD	Chromosome	1191990	1192631	protein_coding	hflD	-0.90655	-1.16913	-0.643967	7.34501	-7.86424	3.27033e-05	0.000247037	2.40136	-1.87456	7.92818	7.66524	7.78398	6.95032	6.85661	6.88571
b3106	#N/A	yhaK	Chromosome	3254319	3255020	protein_coding	yhaK	1.7089	1.21397	2.20383	2.93082	7.86516	3.26742e-05	0.000247037	2.74406	3.26911	2.01051	2.52197	1.78009	3.8571	3.55969	3.85556
b3064	#N/A	tsaD	Chromosome	3209530	3210543	protein_coding	tsaD	-0.854787	-1.10259	-0.606985	6.8325	-7.8575	3.29186e-05	0.000248203	2.40772	-1.80849	7.30999	7.30487	7.22068	6.41926	6.53318	6.20702
b0212	#N/A	gloB	Chromosome	234027	234782	protein_coding	gloB	-1.09068	-1.40699	-0.774374	6.25101	-7.85457	3.30129e-05	0.000248453	2.43602	-2.12974	6.86888	6.88533	6.79395	5.94567	5.71246	5.29977
b1597	#N/A	asr	Chromosome	1671376	1671684	protein_coding	asr	1.2397	0.87976	1.59965	3.3406	7.84539	3.33094e-05	0.000250221	2.66403	2.3615	2.81704	2.74594	2.67433	4.16096	3.84963	3.79572
b4135	#N/A	yjdC	Chromosome	4362733	4363308	protein_coding	yjdC	-1.15798	-1.49431	-0.821643	6.44653	-7.84264	3.3399e-05	0.000250431	2.41419	-2.23144	7.0542	7.17374	7.04009	6.12976	5.875	5.40637
b0595	#N/A	entB	Chromosome	627694	628551	protein_coding	entB	1.43331	1.0169	1.84971	3.38062	7.84065	3.34639e-05	0.000250455	2.66408	2.70065	2.61261	2.51461	2.69851	3.86543	4.02747	4.56509
b4618	#N/A	tisB	Chromosome	3853553	3853642	protein_coding	tisB	1.17416	0.832824	1.51549	6.81979	7.83576	3.36239e-05	0.000251191	2.37329	2.25661	5.98111	6.3217	6.34891	7.30356	7.35298	7.6105
b0735	#N/A	ybgE	Chromosome	774309	774602	protein_coding	ybgE	-2.2461	-2.90079	-1.59141	6.43574	-7.81497	3.43142e-05	0.000254476	2.41198	-4.74399	7.7236	7.54868	7.70313	6.11586	4.79351	4.72967
b1533	#N/A	eamA	Chromosome	1620238	1621137	protein_coding	eamA	0.933143	0.661342	1.20494	5.90264	7.82041	3.4132e-05	0.000254476	2.39644	1.90943	5.37491	5.41583	5.42243	6.26494	6.25777	6.67994
b2067	#N/A	dgcE	Chromosome	2143266	2146583	protein_coding	dgcE	-0.930404	-1.20149	-0.659313	6.81846	-7.81788	3.42167e-05	0.000254476	2.36812	-1.90581	7.28585	7.44819	7.21511	6.41004	6.41678	6.13477
b2667	#N/A	ygaV	Chromosome	2797211	2797510	protein_coding	ygaV	1.89961	1.34596	2.45326	2.98365	7.81556	3.42943e-05	0.000254476	2.67828	3.73113	2.29163	1.75534	2.02921	4.25586	3.47208	4.0978
b0640	#N/A	holA	Chromosome	670574	671605	protein_coding	holA	-1.18061	-1.52525	-0.835978	6.62569	-7.80335	3.47067e-05	0.000256068	2.36531	-2.26673	7.39967	6.96715	7.27429	6.09388	6.16924	5.84989
b2828	#N/A	lgt	Chromosome	2965162	2966037	protein_coding	lgt	-1.01667	-1.31333	-0.720015	7.33237	-7.80651	3.45992e-05	0.000256068	2.34136	-2.02325	7.97403	7.68403	7.91486	6.9513	6.90388	6.56611
b3136	#N/A	agaS	Chromosome	3281976	3283130	protein_coding	agaS	2.28204	1.61586	2.94822	4.07418	7.80302	3.47178e-05	0.000256068	2.55105	4.86364	2.56644	2.78317	3.15394	4.82009	4.95841	6.16303
b1649	#N/A	nemR	Chromosome	1726023	1726622	protein_coding	nemR	1.18136	0.836085	1.52664	6.06336	7.79377	3.50338e-05	0.00025793	2.3571	2.26791	5.51317	5.3584	5.43688	6.69573	6.30361	7.07238
b2800	#N/A	fucA	Chromosome	2933041	2933688	protein_coding	fucA	1.53516	1.08637	1.98396	1.92583	7.79189	3.50986e-05	0.000257939	2.78259	2.89822	1.17851	1.25232	1.02284	2.64856	2.60387	2.84888
b1880	#N/A	flhB	Chromosome	1965043	1966191	protein_coding	flhB	-2.09275	-2.70501	-1.48049	3.66621	-7.78595	3.53036e-05	0.000258978	2.68682	-4.2656	4.85674	4.48573	4.6046	2.10404	3.14072	2.80541
b0460	#N/A	hha	Chromosome	480090	480308	protein_coding	hha	0.895033	0.632942	1.15712	6.29977	7.7789	3.55485e-05	0.000259721	2.33024	1.85965	5.88798	5.85013	5.74521	6.67515	6.65367	6.98648
b2431	#N/A	yfeX	Chromosome	2549646	2550545	protein_coding	yfeX	0.941849	0.666048	1.21765	6.59687	7.77888	3.55494e-05	0.000259721	2.31819	1.92099	5.98696	6.15714	6.15504	6.9464	7.00792	7.32777
b4735	#N/A	ybgU	Chromosome	754674	754781	protein_coding	ybgU	2.01078	1.42186	2.5997	4.17569	7.77753	3.55966e-05	0.000259721	2.49309	4.03	3.04739	2.78317	3.62262	4.98584	5.66606	4.94904
b2703	#N/A	srlE	Chromosome	2826392	2827351	protein_coding	srlE	-2.10692	-2.72433	-1.48951	4.61189	-7.77329	3.57451e-05	0.000260337	2.53458	-4.30771	5.47723	6.0757	5.75292	3.96952	3.53108	2.86485
b2215	#N/A	ompC	Chromosome	2311646	2312749	protein_coding	ompC	1.25605	0.887448	1.62465	3.53649	7.76216	3.61383e-05	0.000262261	2.55711	2.38841	2.85595	2.70772	3.08835	4.14736	4.06455	4.355
b2390	#N/A	ypeC	Chromosome	2511001	2511327	protein_coding	ypeC	0.9879	0.698	1.2778	4.88357	7.76241	3.61294e-05	0.000262261	2.41133	1.9833	4.29988	4.3309	4.47529	5.3322	5.27261	5.59053
b3541	#N/A	dppD	Chromosome	3702865	3703848	protein_coding	dppD	1.28789	0.909825	1.66596	3.808	7.75967	3.62268e-05	0.000262434	2.51703	2.44171	3.30809	2.88373	3.23883	4.38021	4.65229	4.38484
b0635	#N/A	mrdA	Chromosome	666316	668217	protein_coding	mrdA	-0.825332	-1.06776	-0.582905	7.70921	-7.75495	3.63954e-05	0.000263186	2.28101	-1.77194	8.21755	8.09055	8.05509	7.27455	7.37227	7.24527
b1468	#N/A	narZ	Chromosome	1538850	1542590	protein_coding	narZ	-0.900625	-1.16529	-0.635963	5.10124	-7.75146	3.65205e-05	0.000263622	2.41724	-1.86687	5.56595	5.47392	5.57389	4.63279	4.60959	4.75131
b3876	#N/A	yihO	Chromosome	4064363	4065766	protein_coding	yihO	1.79888	1.26934	2.32843	1.96261	7.73806	3.70057e-05	0.000266651	2.72666	3.47951	0.981476	1.14199	0.970843	2.5067	3.0893	3.08536
b0547	#N/A	ybcN	Chromosome	572466	572921	protein_coding	ybcN	1.88511	1.32911	2.4411	1.81695	7.72313	3.75548e-05	0.000269652	2.71826	3.6938	1.1579	1.00162	0.506439	2.89623	2.6311	2.70843
b2041	#N/A	rfbB	Chromosome	2111976	2113061	protein_coding	rfbB	-0.80363	-1.04065	-0.566606	7.31604	-7.72319	3.75528e-05	0.000269652	2.25133	-1.74549	7.71172	7.64052	7.80083	6.91164	6.99357	6.83797
b2507	#N/A	guaA	Chromosome	2630958	2632535	protein_coding	guaA	-0.935315	-1.21126	-0.659366	9.68295	-7.72079	3.76419e-05	0.0002698	2.23525	-1.91231	10.3112	10.0951	10.0854	9.31515	9.21713	9.0737
b2780	#N/A	pyrG	Chromosome	2908029	2909666	protein_coding	pyrG	-0.716709	-0.928388	-0.505031	10.7265	-7.71255	3.79492e-05	0.000271524	2.20323	-1.64343	11.1216	11.098	11.0618	10.4117	10.3606	10.3055
b4358	#N/A	lgoD	Chromosome	4595990	4597012	protein_coding	lgoD	1.77526	1.25037	2.30014	2.79301	7.70423	3.82628e-05	0.000272194	2.60214	3.42299	1.61639	2.12759	1.88214	3.46073	3.46706	4.20415
b4423	#N/A	ldrC	Chromosome	1270238	1270345	protein_coding	ldrC	1.75708	1.23763	2.27653	2.18025	7.70519	3.82265e-05	0.000272194	2.66492	3.38013	1.47359	0.980404	1.34221	3.14223	2.75175	3.39129
b4547	#N/A	ypfN	Chromosome	2592762	2592962	protein_coding	ypfN	0.989347	0.696782	1.28191	3.88843	7.70296	3.83107e-05	0.000272194	2.45028	1.98529	3.4031	3.39744	3.42425	4.4621	4.38815	4.25553
b4743	#N/A	ynaL	Chromosome	1409308	1409481	protein_coding	ynaL	-2.62693	-3.40325	-1.8506	0.814972	-7.70789	3.81246e-05	0.000272194	2.73984	-6.17709	2.01051	2.37526	2.00356	-0.621248	-0.485881	-0.392368
b2241	#N/A	glpA	Chromosome	2352647	2354275	protein_coding	glpA	-2.79951	-3.62761	-1.97141	5.61208	-7.70075	3.83948e-05	0.000272315	2.3768	-6.96204	6.6539	7.26977	7.46284	4.77881	4.12325	3.38392
b0477	#N/A	gsk	Chromosome	500125	501429	protein_coding	gsk	-0.824685	-1.0689	-0.580469	7.59189	-7.69211	3.87244e-05	0.000273794	2.2148	-1.77115	8.02791	8.08218	7.90753	7.20202	7.07677	7.2549
b0622	#N/A	pagP	Chromosome	656557	657117	protein_coding	pagP	1.03893	0.731114	1.34675	4.33576	7.68825	3.88728e-05	0.000273794	2.38146	2.0547	3.84471	3.68986	3.94581	4.97626	4.84285	4.71506
b1642	#N/A	slyA	Chromosome	1720390	1720824	protein_coding	slyA	0.768254	0.540677	0.99583	7.09534	7.68969	3.88172e-05	0.000273794	2.21111	1.70321	6.7819	6.64737	6.68874	7.49652	7.46154	7.49595
b1738	#N/A	chbB	Chromosome	1821299	1821619	protein_coding	chbB	1.28559	0.904824	1.66635	4.27589	7.69096	3.87687e-05	0.000273794	2.38636	2.43781	3.75149	3.68659	3.60993	5.08009	5.12405	4.40319
b0139	#N/A	htrE	Chromosome	152829	155426	protein_coding	htrE	1.22422	0.861268	1.58718	3.64362	7.68318	3.90686e-05	0.00027403	2.46554	2.33629	2.91241	2.97773	3.1005	4.09167	4.19493	4.58451
b2508	#N/A	guaB	Chromosome	2632604	2634070	protein_coding	guaB	-1.05703	-1.37045	-0.7436	8.57509	-7.68215	3.91086e-05	0.00027403	2.20376	-2.08064	9.14704	9.04166	9.0028	8.02016	7.77571	8.46316
b3317	#N/A	rplB	Chromosome	3450543	3451364	protein_coding	rplB	0.893475	0.628598	1.15835	11.795	7.6837	3.90485e-05	0.00027403	2.15147	1.85765	11.438	11.1767	11.3561	12.2732	12.1051	12.421
b2471	#N/A	yffB	Chromosome	2591247	2591603	protein_coding	yffB	0.967165	0.680301	1.25403	5.48911	7.67991	3.91954e-05	0.000274165	2.27447	1.955	4.87264	4.98374	5.09975	5.85449	5.99423	6.12982
b3022	#N/A	mqsR	Chromosome	3168248	3168544	protein_coding	mqsR	1.50256	1.05632	1.9488	4.48082	7.66999	3.95829e-05	0.000275926	2.35774	2.83345	3.57229	3.8417	3.6014	4.91541	5.1096	5.84453
b3672	#N/A	ivbL	Chromosome	3852890	3852988	protein_coding	ivbL	1.66985	1.17393	2.16576	4.7241	7.67008	3.95796e-05	0.000275926	2.31513	3.18181	3.95035	4.0003	3.9987	5.9239	5.73877	4.73257
b0596	#N/A	entA	Chromosome	628551	629297	protein_coding	entA	1.10072	0.772792	1.42865	3.80205	7.64591	4.05414e-05	0.000281927	2.40383	2.14462	3.27498	3.10081	3.28747	4.28719	4.26612	4.59572
b4148	#N/A	gdx	Chromosome	4376875	4377192	protein_coding	gdx	0.90484	0.635232	1.17445	7.1711	7.6449	4.05825e-05	0.000281927	2.16357	1.87234	6.72961	6.8382	6.59524	7.51847	7.75343	7.59163
b2602	#N/A	yfiL	Chromosome	2741360	2741725	protein_coding	yfiL	1.42859	1.00261	1.85456	3.28416	7.63933	4.08081e-05	0.000282528	2.46214	2.69183	2.70074	2.39944	2.50187	4.02261	3.69913	4.38115
ryfA	#N/A	#N/A	Chromosome	2653855	2654158	ncRNA	#N/A	1.4879	1.0443	1.9315	5.96698	7.64042	4.07638e-05	0.000282528	2.19435	2.8048	5.16631	4.98906	5.56296	6.99322	6.49603	6.59432
b1797	#N/A	yeaR	Chromosome	1879589	1879948	protein_coding	yeaR	1.33642	0.937716	1.73512	2.48042	7.63531	4.09717e-05	0.000283179	2.56164	2.52523	1.81375	1.90921	1.73404	3.22222	2.98766	3.21561
b0033	#N/A	carB	Chromosome	30817	34038	protein_coding	carB	-1.13828	-1.47804	-0.798529	8.96335	-7.6316	4.11231e-05	0.000283743	2.1477	-2.20119	9.68279	9.40968	9.56176	8.39241	8.71757	8.01591
b1002	#N/A	agp	Chromosome	1065585	1066826	protein_coding	agp	-2.32855	-3.02403	-1.63307	6.62111	-7.62665	4.13268e-05	0.000284664	2.20222	-5.02302	7.8029	8.13143	7.91486	6.06706	5.66387	4.14652
b0336	#N/A	codB	Chromosome	354922	356181	protein_coding	codB	-1.16887	-1.51842	-0.819325	4.87997	-7.61719	4.17183e-05	0.000286875	2.31379	-2.24836	5.41237	5.45866	5.38443	4.03742	4.27189	4.71506
b3543	#N/A	dppB	Chromosome	3704771	3705790	protein_coding	dppB	1.2173	0.853028	1.58158	3.47963	7.61205	4.19329e-05	0.000287863	2.40838	2.32512	2.97854	2.89511	2.69851	3.95008	4.23096	4.12458
b2947	#N/A	gshB	Chromosome	3091878	3092828	protein_coding	gshB	-0.91335	-1.18698	-0.639717	8.41643	-7.60327	4.23021e-05	0.000289908	2.11962	-1.88341	8.83829	9.01802	8.8706	7.9831	8.12215	7.66643
b3068	#N/A	mug	Chromosome	3214967	3215473	protein_coding	mug	1.00436	0.703088	1.30563	5.81646	7.59389	4.27006e-05	0.000292147	2.1586	2.00605	5.12443	5.37882	5.43088	6.272	6.29015	6.4025
b0885	#N/A	aat	Chromosome	926728	927432	protein_coding	aat	-1.20222	-1.56318	-0.84126	5.20252	-7.58677	4.30059e-05	0.000293741	2.24131	-2.30093	5.99933	5.64548	5.69801	4.5577	4.62321	4.69137
b4154	#N/A	frdA	Chromosome	4380510	4382318	protein_coding	frdA	-1.06491	-1.38509	-0.744738	6.87746	-7.57635	4.34571e-05	0.000296325	2.11142	-2.09204	7.2446	7.49569	7.50029	6.2096	6.55881	6.25578
b3562	#N/A	yiaA	Chromosome	3726924	3727361	protein_coding	yiaA	2.29983	1.60813	2.99153	1.19324	7.57371	4.35722e-05	0.000296612	2.6157	4.924	-0.40645	0.590089	0.0853014	2.46347	2.01202	2.41499
b3720	#N/A	bglH	Chromosome	3900604	3902220	protein_coding	bglH	1.89828	1.32643	2.47014	2.36471	7.56153	4.41077e-05	0.000299755	2.50444	3.7277	1.36988	1.3548	1.34221	3.11455	2.98062	4.02622
b4083	#N/A	yjcS	Chromosome	4304612	4306597	protein_coding	yjcS	1.5787	1.10285	2.05456	1.94228	7.55716	4.43012e-05	0.000300514	2.5433	2.98702	1.11578	1.10326	1.14517	2.61931	2.56676	3.10342
b4374	#N/A	yjjG	Chromosome	4608646	4609323	protein_coding	yjjG	-0.780585	-1.01592	-0.545254	6.86545	-7.55568	4.43673e-05	0.000300514	2.08358	-1.71783	7.28407	7.16818	7.25472	6.43893	6.42911	6.61768
b1302	#N/A	puuE	Chromosome	1365550	1366815	protein_coding	puuE	1.05108	0.733729	1.36844	4.77319	7.54441	4.48726e-05	0.000303326	2.18901	2.07208	4.25449	4.06724	4.29145	5.18195	5.22576	5.61827
b1313	#N/A	ycjQ	Chromosome	1374963	1376015	protein_coding	ycjQ	2.12836	1.48549	2.77123	2.72012	7.54144	4.50064e-05	0.000303326	2.42817	4.3722	1.42267	1.8284	1.86799	4.2303	3.22651	3.74485
b3531	#N/A	bcsZ	Chromosome	3689155	3690261	protein_coding	bcsZ	-1.30689	-1.70158	-0.912203	5.45349	-7.54252	4.49577e-05	0.000303326	2.1691	-2.47408	6.3235	5.82654	6.15066	4.9134	4.80948	4.69733
b0114	#N/A	aceE	Chromosome	123017	125680	protein_coding	aceE	-1.93227	-2.51643	-1.34812	12.2925	-7.53486	4.53055e-05	0.000304837	1.99281	-3.81656	13.2383	13.2369	13.3136	11.764	10.4878	11.7143
b2597	#N/A	raiA	Chromosome	2737154	2737495	protein_coding	raiA	1.07987	0.753204	1.40654	8.74703	7.53004	4.55259e-05	0.000305328	2.03828	2.11385	8.00357	8.36206	8.30619	9.36372	9.12719	9.31944
b4658	#N/A	yghX	Chromosome	3146856	3147691	pseudogene	yghX	1.107	0.77212	1.44187	3.76395	7.52997	4.55287e-05	0.000305328	2.28566	2.15397	3.12907	3.28513	3.19984	4.34193	4.10395	4.52377
b1744	#N/A	astE	Chromosome	1825955	1826923	protein_coding	astE	1.29642	0.903434	1.68941	2.71255	7.51449	4.62446e-05	0.000309618	2.40395	2.45619	2.23372	1.9204	1.99056	3.36414	3.33533	3.43117
b0404	#N/A	acpH	Chromosome	424337	424918	protein_coding	acpH	-0.97781	-1.27453	-0.681087	5.02393	-7.50645	4.66208e-05	0.000310093	2.16468	-1.96947	5.51013	5.58878	5.4747	4.46485	4.7445	4.36064
b0737	#N/A	tolQ	Chromosome	775153	775845	protein_coding	tolQ	-0.836324	-1.0901	-0.582552	7.54341	-7.50692	4.65988e-05	0.000310093	2.01497	-1.7855	8.05045	7.89236	7.94233	7.23131	6.98568	7.15831
b1586	#N/A	ynfD	Chromosome	1657565	1657870	protein_coding	ynfD	1.19576	0.832944	1.55857	4.94077	7.50746	4.65733e-05	0.000310093	2.13299	2.29065	4.1721	4.33509	4.45414	5.54155	5.2523	5.88946
b2548	#N/A	yphF	Chromosome	2678384	2679367	protein_coding	yphF	1.75115	1.22001	2.28229	2.41369	7.51014	4.64475e-05	0.000310093	2.44142	3.36627	1.61639	1.30447	1.51554	3.1761	2.98766	3.88196
b0738	#N/A	tolR	Chromosome	775849	776277	protein_coding	tolR	-0.952899	-1.24251	-0.663283	6.37162	-7.49473	4.71757e-05	0.000313271	2.04316	-1.93576	6.97136	6.84885	6.74545	6.01093	5.74813	5.90499
b3350	#N/A	kefB	Chromosome	3478802	3480607	protein_coding	kefB	0.887522	0.617457	1.15759	6.60913	7.48589	4.75994e-05	0.00031557	2.00083	1.85	6.27168	5.97472	6.18101	7.03996	7.04128	7.14611
b1494	#N/A	pqqL	Chromosome	1572407	1575202	protein_coding	pqqL	1.06014	0.736988	1.38329	5.07925	7.47292	4.82281e-05	0.000319217	2.08542	2.08513	4.5517	4.48007	4.47062	5.41962	5.53649	6.01702
b3472	#N/A	dcrB	Chromosome	3609955	3610512	protein_coding	dcrB	0.969112	0.673571	1.26465	7.48128	7.46943	4.83985e-05	0.000319305	1.97329	1.95764	6.91337	7.24163	6.95483	8.04076	7.9612	7.77589
b4393	#N/A	trpR	Chromosome	4632760	4633086	protein_coding	trpR	1.18875	0.826265	1.55123	6.02277	7.47027	4.83573e-05	0.000319305	2.01403	2.27954	5.3376	5.59664	5.24089	6.37256	6.57233	7.01658
b0226	#N/A	dinJ	Chromosome	246242	246502	protein_coding	dinJ	1.37224	0.953643	1.79084	4.13656	7.46732	4.85021e-05	0.000319469	2.17267	2.58872	3.48398	3.18668	3.49037	4.69952	4.59584	5.36299
b3857	#N/A	mobA	Chromosome	4041415	4041999	protein_coding	mobA	1.09724	0.762319	1.43216	5.07841	7.46264	4.87328e-05	0.00032047	2.0666	2.13945	4.5398	4.52838	4.61311	5.90181	5.39279	5.49456
b3352	#N/A	yheS	Chromosome	3481289	3483202	protein_coding	yheS	-0.740443	-0.96669	-0.514196	7.98944	-7.45488	4.91179e-05	0.00032248	1.95724	-1.67069	8.38083	8.33606	8.3941	7.63963	7.70595	7.48005
b1237	#N/A	hns	Chromosome	1292509	1292922	protein_coding	hns	0.804703	0.558741	1.05067	10.5233	7.45247	4.92379e-05	0.000322747	1.91896	1.74679	10.0986	10.234	10.0181	10.9022	10.823	11.0636
b3191	#N/A	mlaB	Chromosome	3336963	3337256	protein_coding	mlaB	0.96726	0.671492	1.26303	5.46921	7.44946	4.93885e-05	0.000323213	2.02416	1.95512	5.14552	4.8439	4.93143	6.00999	5.86739	6.01702
b0687	#N/A	seqA	Chromosome	712987	713532	protein_coding	seqA	-0.757412	-0.989074	-0.52575	7.8637	-7.44749	4.94872e-05	0.000323338	1.94849	-1.69046	8.18163	8.3328	8.236	7.44883	7.54232	7.44063
b1156	#N/A	tfaE	Chromosome	1208517	1209119	protein_coding	tfaE	1.87561	1.30158	2.44965	2.43575	7.44281	4.97231e-05	0.000323901	2.36775	3.66957	1.13699	1.67838	1.67026	3.4104	2.9593	3.75916
b3041	#N/A	ribB	Chromosome	3183813	3184466	protein_coding	ribB	-1.11028	-1.4501	-0.770471	6.99976	-7.44262	4.97329e-05	0.000323901	1.95944	-2.15888	7.73452	7.54756	7.52388	6.70446	6.43234	6.0558
b0224	#N/A	yafK	Chromosome	245065	245805	protein_coding	yafK	-0.762763	-0.996338	-0.529187	7.05376	-7.43866	4.99333e-05	0.000324687	1.94896	-1.69674	7.48566	7.47095	7.37805	6.73602	6.61158	6.64028
b0104	#N/A	guaC	Chromosome	113444	114487	protein_coding	guaC	-0.855088	-1.11715	-0.593029	7.44563	-7.43266	5.02386e-05	0.00032615	1.93526	-1.80887	7.77927	8.05151	7.85315	7.02702	7.03152	6.9313
b4497	#N/A	yeeL	Chromosome	2052276	2053328	pseudogene	yeeL	1.74374	1.20917	2.27831	1.83055	7.4303	5.0359e-05	0.00032641	2.41966	3.34902	0.608817	1.21647	1.12152	2.66773	2.72673	2.64202
b4271	#N/A	intB	Chromosome	4496750	4497940	pseudogene	intB	0.942475	0.653395	1.23156	5.12582	7.42648	5.0555e-05	0.000327159	2.02838	1.92182	4.55761	4.80068	4.64041	5.65997	5.43845	5.65777
b0439	#N/A	lon	Chromosome	458888	461242	protein_coding	lon	0.984951	0.682623	1.28728	5.09321	7.42112	5.08318e-05	0.000327816	2.02637	1.97925	4.47671	4.63406	4.64457	5.5673	5.39412	5.84251
b0546	#N/A	ybcM	Chromosome	571454	572251	protein_coding	ybcM	1.15948	0.803426	1.51553	3.94639	7.41787	5.1e-05	0.000327816	2.13434	2.23377	3.38548	3.1396	3.57116	4.58821	4.58891	4.40501
b0930	#N/A	asnS	Chromosome	987585	988985	protein_coding	asnS	-0.746587	-0.975934	-0.517241	9.94112	-7.41517	5.11406e-05	0.000327816	1.89818	-1.67782	10.3648	10.267	10.2748	9.49254	9.65045	9.59714
b1223	#N/A	narK	Chromosome	1277957	1279348	protein_coding	narK	1.38842	0.962247	1.81459	3.29779	7.4211	5.0833e-05	0.000327816	2.23104	2.61792	2.65735	2.39944	2.58204	3.70764	4.09094	4.34934
b2786	#N/A	barA	Chromosome	2915057	2917813	protein_coding	barA	-0.950137	-1.24199	-0.658283	6.74509	-7.41573	5.11116e-05	0.000327816	1.93779	-1.93206	7.20685	7.38375	7.17582	6.28137	6.45663	5.96611
micA	#N/A	#N/A	Chromosome	2814802	2814873	ncRNA	#N/A	-2.46335	-3.22003	-1.70666	3.20883	-7.41552	5.11226e-05	0.000327816	2.35038	-5.51495	4.81622	4.37628	4.35113	2.48525	2.11845	1.10566
b0828	#N/A	iaaA	Chromosome	866568	867533	protein_coding	iaaA	-0.981826	-1.2842	-0.679448	5.77389	-7.39634	5.21317e-05	0.000333643	1.9744	-1.97496	6.28896	6.32644	6.28248	5.52719	5.10314	5.11515
b1620	#N/A	malI	Chromosome	1698152	1699180	protein_coding	malI	0.928368	0.642325	1.21441	4.51789	7.39301	5.2309e-05	0.000334251	2.04683	1.90312	4.05159	4.03416	4.10805	5.11543	4.84285	4.95527
b3989	#N/A	yjaZ	Chromosome	4189786	4190325	protein_coding	yjaZ	0.922078	0.637838	1.20632	5.08265	7.38949	5.24972e-05	0.000334927	1.99311	1.89484	4.62486	4.70853	4.49613	5.49132	5.44358	5.73148
b1434	#N/A	sutR	Chromosome	1506172	1506708	protein_coding	sutR	-0.781014	-1.02203	-0.539997	6.01301	-7.38147	5.29294e-05	0.000337155	1.93965	-1.71834	6.36399	6.38665	6.41424	5.55448	5.60559	5.7531
b2386	#N/A	fryC	Chromosome	2506647	2507894	protein_coding	fryC	1.39835	0.966736	1.82997	2.48464	7.37987	5.30158e-05	0.000337177	2.29511	2.63601	1.76006	1.78011	1.74955	3.15587	2.93766	3.52461
b4282	#N/A	yjhE	Chromosome	4506861	4507109	pseudogene	yjhE	1.83365	1.26715	2.40014	1.61327	7.37307	5.33855e-05	0.000338998	2.38007	3.56437	0.753207	0.869373	0.469445	2.30107	2.89338	2.39313
b0638	#N/A	cobC	Chromosome	669296	669907	protein_coding	cobC	-1.3308	-1.74256	-0.91904	5.56725	-7.36207	5.39903e-05	0.000342303	1.96414	-2.51542	6.43583	6.18059	6.11143	4.81795	5.28123	4.57645
b3048	#N/A	yqiI	Chromosome	3190632	3191696	protein_coding	yqiI	1.48832	1.02742	1.94921	3.18106	7.35568	5.43444e-05	0.000344012	2.1812	2.80561	2.27258	2.57955	2.33708	3.62668	3.87642	4.39405
b1848	#N/A	yebG	Chromosome	1930457	1930747	protein_coding	yebG	1.241	0.8565	1.62551	7.29988	7.35199	5.45504e-05	0.000344244	1.84584	2.36363	6.52152	6.46988	6.8968	7.83434	7.78306	8.2937
b4153	#N/A	frdB	Chromosome	4379783	4380517	protein_coding	frdB	-1.12682	-1.47591	-0.777732	5.35419	-7.35275	5.45079e-05	0.000344244	1.96874	-2.18377	5.7502	6.10969	5.98525	4.8158	4.87167	4.59253
b0718	#N/A	ybgQ	Chromosome	749722	752169	protein_coding	ybgQ	1.54644	1.06642	2.02646	4.16697	7.33846	5.53129e-05	0.000347975	2.02169	2.92095	3.20638	3.35686	3.66414	5.21327	4.5202	5.04094
b4359	#N/A	opgB	Chromosome	4597150	4599441	protein_coding	opgB	0.961891	0.663338	1.26044	7.55404	7.339	5.52825e-05	0.000347975	1.82954	1.94786	6.94679	7.30727	6.99484	7.95557	8.05924	8.06051
b0071	#N/A	leuD	Chromosome	78848	79453	protein_coding	leuD	1.18853	0.818917	1.55815	5.57642	7.32476	5.6097e-05	0.00035182	1.87348	2.27921	5.14814	4.97706	4.97827	6.49903	6.08233	5.77369
b2688	#N/A	gshA	Chromosome	2814883	2816439	protein_coding	gshA	-0.92172	-1.20836	-0.635079	9.13825	-7.32475	5.60973e-05	0.00035182	1.81136	-1.89437	9.72434	9.59841	9.59057	8.87725	8.66723	8.37169
b0594	#N/A	entE	Chromosome	626070	627680	protein_coding	entE	1.51378	1.04221	1.98535	4.09279	7.31227	5.68223e-05	0.000355031	2.00736	2.85557	3.56839	2.9937	3.2278	4.69485	4.71087	5.36111
b1301	#N/A	puuB	Chromosome	1364232	1365512	protein_coding	puuB	1.3045	0.89808	1.71092	5.14598	7.31143	5.68713e-05	0.000355031	1.90099	2.46998	4.43664	4.25342	4.57878	5.62116	5.59986	6.386
b4623	#N/A	insO	Chromosome	4507197	4509793	pseudogene	insO	0.860706	0.592628	1.12878	6.07064	7.31351	5.67496e-05	0.000355031	1.83757	1.81593	5.51216	5.69516	5.66669	6.42279	6.42652	6.70048
b4318	#N/A	fimF	Chromosome	4547742	4548272	protein_coding	fimF	2.09853	1.44455	2.75251	1.92199	7.30944	5.69878e-05	0.000355212	2.28428	4.28272	0.697173	0.442747	1.25794	2.67722	2.9593	3.49755
b1183	#N/A	umuD	Chromosome	1230767	1231186	protein_coding	umuD	1.6272	1.11897	2.13543	3.11164	7.29309	5.7956e-05	0.000360142	2.1117	3.08913	2.31973	2.17505	2.35748	4.14394	3.40006	4.27359
b3557	#N/A	insJ	Chromosome	3720680	3721201	protein_coding	insJ	0.930259	0.639739	1.22078	5.92871	7.29391	5.79067e-05	0.000360142	1.8215	1.90562	5.38159	5.5261	5.53637	6.55158	6.18233	6.39427
b2560	#N/A	pgpC	Chromosome	2697915	2698550	protein_coding	pgpC	0.83518	0.574259	1.0961	6.45872	7.29126	5.80654e-05	0.000360271	1.79129	1.78408	6.10471	5.86685	6.10616	6.85056	6.94423	6.87983
b0391	#N/A	ppnP	Chromosome	408177	408461	protein_coding	ppnP	0.940201	0.646227	1.23418	5.54886	7.28522	5.84281e-05	0.000361969	1.83635	1.9188	5.08267	5.24844	5.03	6.17484	5.98634	5.77086
b0129	#N/A	yadI	Chromosome	144577	145017	protein_coding	yadI	-0.947997	-1.24468	-0.651313	4.90478	-7.27855	5.88323e-05	0.000363399	1.92388	-1.92919	5.40145	5.4099	5.40049	4.623	4.30043	4.2934
b0161	#N/A	degP	Chromosome	180884	182308	protein_coding	degP	1.68857	1.16011	2.21703	8.48238	7.27846	5.88377e-05	0.000363399	1.76046	3.22337	7.30414	7.7423	7.61324	8.84695	9.31349	10.0741
b1728	#N/A	ydjM	Chromosome	1810211	1810801	protein_coding	ydjM	1.22653	0.842298	1.61076	4.71149	7.27138	5.92698e-05	0.000365512	1.89872	2.34004	3.98879	4.1312	4.04344	5.20181	5.03853	5.86519
b3192	#N/A	mlaC	Chromosome	3337256	3337891	protein_coding	mlaC	0.88388	0.606816	1.16094	7.37768	7.26684	5.95483e-05	0.000366673	1.74849	1.84533	6.95913	6.78145	7.04481	7.92801	7.67358	7.8791
b1315	#N/A	ycjS	Chromosome	1376832	1377887	protein_coding	ycjS	1.23982	0.850913	1.62872	3.42895	7.26184	5.98574e-05	0.000367586	2.03571	2.36169	2.91241	2.96158	2.58204	4.13364	3.88398	4.10005
b2134	#N/A	pbpG	Chromosome	2223938	2224870	protein_coding	pbpG	-1.1096	-1.45768	-0.761526	7.20545	-7.26151	5.98775e-05	0.000367586	1.75502	-2.15786	7.73212	7.85387	7.67166	6.38998	7.00879	6.57625
b2547	#N/A	yphE	Chromosome	2676850	2678361	protein_coding	yphE	1.40807	0.965648	1.85049	3.21579	7.24971	6.06134e-05	0.000371543	2.05778	2.65382	2.54279	2.6281	2.27412	3.81042	3.68621	4.35311
b2935	#N/A	tktA	Chromosome	3079644	3081635	protein_coding	tktA	-0.94259	-1.23887	-0.646311	10.2294	-7.24692	6.07892e-05	0.000372059	1.70586	-1.92198	10.6181	10.853	10.6612	9.61527	9.99872	9.63037
b1636	#N/A	pdxY	Chromosome	1715026	1715889	protein_coding	pdxY	-0.858001	-1.12809	-0.587908	7.08439	-7.23615	6.14713e-05	0.000375657	1.72438	-1.81252	7.6427	7.3675	7.53091	6.69806	6.73067	6.5365
b4146	#N/A	epmB	Chromosome	4374629	4375657	protein_coding	epmB	-0.797227	-1.04824	-0.546217	6.14703	-7.23473	6.15619e-05	0.000375657	1.76536	-1.73776	6.59762	6.57977	6.51979	5.79905	5.83848	5.54747
b2478	#N/A	dapA	Chromosome	2598882	2599760	protein_coding	dapA	-0.739165	-0.97205	-0.506281	9.34515	-7.22993	6.18696e-05	0.000376404	1.70349	-1.66921	9.67737	9.75536	9.77266	9.0422	9.00104	8.82225
b3511	#N/A	hdeD	Chromosome	3656995	3657567	protein_coding	hdeD	1.59583	1.09307	2.09858	2.52073	7.23034	6.18433e-05	0.000376404	2.1305	3.02268	1.86551	1.78011	1.42183	3.20263	3.11524	3.73908
b0509	#N/A	glxR	Chromosome	536586	537464	protein_coding	glxR	1.923	1.31649	2.52951	0.865452	7.22224	6.23658e-05	0.000378856	2.27094	3.79211	0.0613294	-0.481702	0.0853014	1.9868	1.70555	1.83544
b1467	#N/A	narY	Chromosome	1537309	1538853	protein_coding	narY	-1.76771	-2.32546	-1.20995	3.69367	-7.21939	6.25503e-05	0.00037941	2.06194	-3.40512	4.47046	4.30553	4.80721	2.51731	3.02234	3.03918
b0036	#N/A	caiD	Chromosome	35377	36162	protein_coding	caiD	1.89496	1.29682	2.49311	1.34018	7.21645	6.27415e-05	0.000379717	2.23488	3.71913	0.26778	0.346532	0.612049	2.56921	1.89712	2.34839
b0153	#N/A	fhuB	Chromosome	171462	173444	protein_coding	fhuB	1.26283	0.864131	1.66152	5.92751	7.21496	6.28394e-05	0.000379717	1.73667	2.39966	5.30633	5.1402	5.19913	6.21694	6.56588	7.13655
b1854	#N/A	pykA	Chromosome	1937649	1939091	protein_coding	pykA	-1.2141	-1.59752	-0.830675	8.58556	-7.21289	6.29747e-05	0.000379717	1.68759	-2.31995	9.16788	9.27649	9.31912	8.05471	8.34453	7.35064
b3408	#N/A	feoA	Chromosome	3540163	3540390	protein_coding	feoA	0.929831	0.636232	1.22343	5.56835	7.21408	6.28966e-05	0.000379717	1.75836	1.90505	5.03544	4.99964	5.20477	5.87834	6.1854	6.1065
b0970	#N/A	yccA	Chromosome	1030759	1031418	protein_coding	yccA	0.700261	0.478675	0.921847	9.11091	7.19863	6.3916e-05	0.000384822	1.66817	1.6248	8.78595	8.7121	8.7766	9.50666	9.39076	9.49341
b0037	#N/A	caiC	Chromosome	36271	37824	protein_coding	caiC	1.08571	0.741784	1.42963	3.97767	7.19089	6.44334e-05	0.000387363	1.88515	2.12242	3.59547	3.2501	3.38505	4.53177	4.41971	4.68389
b2704	#N/A	srlB	Chromosome	2827362	2827733	protein_coding	srlB	-2.48268	-3.26944	-1.69592	2.93035	-7.18805	6.46243e-05	0.000387937	2.16099	-5.58935	3.93529	4.6543	4.04029	1.77328	1.44422	1.73474
b0140	#N/A	yadV	Chromosome	155461	156201	protein_coding	yadV	1.68486	1.15002	2.21971	1.71492	7.17579	6.5456e-05	0.000390049	2.16327	3.2151	1.07238	0.958871	0.542508	2.43018	2.613	2.67259
b0314	#N/A	betT	Chromosome	329463	331496	protein_coding	betT	1.5716	1.07285	2.07035	8.04768	7.17782	6.53174e-05	0.000390049	1.64993	2.97235	7.42684	6.76874	7.48792	8.75442	9.15676	8.69141
b0423	#N/A	thiI	Chromosome	441549	442997	protein_coding	thiI	-0.844008	-1.11187	-0.576149	8.06335	-7.17747	6.53415e-05	0.000390049	1.64872	-1.79503	8.6181	8.44438	8.46306	7.78636	7.62137	7.44684
b1286	#N/A	rnb	Chromosome	1346978	1348912	protein_coding	rnb	-0.825102	-1.08695	-0.563258	8.70945	-7.1779	6.53124e-05	0.000390049	1.6499	-1.77166	9.2231	9.03154	9.1047	8.24981	8.46839	8.17915
b1310	#N/A	ycjN	Chromosome	1371909	1373201	protein_coding	ycjN	2.5928	1.76975	3.41584	2.08163	7.17591	6.54479e-05	0.000390049	2.11418	6.03267	0.933779	0.379322	1.02284	3.8942	2.613	3.64665
b2833	#N/A	ygdR	Chromosome	2971271	2971489	protein_coding	ygdR	1.83523	1.25053	2.41994	3.00309	7.14965	6.72693e-05	0.000400267	1.97038	3.56829	2.45259	2.27428	1.55139	3.86957	4.0778	3.79294
b0955	#N/A	ycbZ	Chromosome	1016539	1018299	protein_coding	ycbZ	-0.749384	-0.988216	-0.510552	8.42936	-7.14733	6.74325e-05	0.000400652	1.61609	-1.68107	8.90426	8.75363	8.77317	8.10678	8.06736	7.97096
b4136	#N/A	dsbD	Chromosome	4363345	4365042	protein_coding	dsbD	-0.848023	-1.11854	-0.577502	7.50641	-7.14067	6.79043e-05	0.000402866	1.60799	-1.80003	7.93312	7.90456	8.04903	7.23653	7.1086	6.80662
b1835	#N/A	rsmF	Chromosome	1920223	1921662	protein_coding	rsmF	-0.888157	-1.17161	-0.604704	6.26734	-7.13742	6.81359e-05	0.000403651	1.65267	-1.85081	6.75084	6.82338	6.56433	5.8249	5.72726	5.91333
b3353	#N/A	yheT	Chromosome	3483202	3484224	protein_coding	yheT	-0.911176	-1.2021	-0.620247	5.67524	-7.13425	6.83627e-05	0.000404405	1.68904	-1.88058	6.21794	5.97337	6.19453	5.23272	5.34015	5.09272
b3309	#N/A	rplX	Chromosome	3447453	3447767	protein_coding	rplX	0.744472	0.506365	0.98258	11.453	7.12209	6.92406e-05	0.000409003	1.53439	1.67536	11.1138	10.9401	11.129	11.8384	11.7386	11.9582
b3457	#N/A	livH	Chromosome	3595477	3596403	protein_coding	livH	1.09618	0.745184	1.44717	2.95505	7.11403	6.98292e-05	0.000410689	1.93753	2.13787	2.41834	2.30019	2.49268	3.50936	3.55022	3.45949
b3566	#N/A	xylF	Chromosome	3731131	3732123	protein_coding	xylF	1.53141	1.04112	2.0217	1.99399	7.11496	6.97609e-05	0.000410689	2.06912	2.89069	1.19883	1.30447	1.14517	2.7865	2.43909	3.08989
b3782	#N/A	rhoL	Chromosome	3966231	3966332	protein_coding	rhoL	-0.717644	-0.947374	-0.487914	9.4043	-7.11578	6.97005e-05	0.000410689	1.57381	-1.64449	9.8227	9.74768	9.71673	9.00969	9.13394	8.99508
b0183	#N/A	rnhB	Chromosome	204493	205089	protein_coding	rnhB	-0.841841	-1.11176	-0.57192	6.7372	-7.10439	7.05404e-05	0.000414272	1.58779	-1.79234	7.26342	6.98524	7.18547	6.30834	6.3778	6.30295
b1241	#N/A	adhE	Chromosome	1295446	1298121	protein_coding	adhE	-2.90778	-3.84069	-1.97486	10.6079	-7.09988	7.08755e-05	0.000415639	1.54213	-7.50461	11.7938	12.8193	12.2194	9.97804	8.88416	7.95286
b0632	#N/A	dacA	Chromosome	662752	663963	protein_coding	dacA	-0.87381	-1.15452	-0.593103	8.27779	-7.0908	7.15561e-05	0.000419026	1.55118	-1.8325	8.81503	8.81643	8.61397	7.91954	7.92362	7.57817
b2803	#N/A	fucK	Chromosome	2937468	2938886	protein_coding	fucK	2.15486	1.46195	2.84778	3.6462	7.08391	7.20777e-05	0.000421473	1.80408	4.45327	2.40091	2.81947	2.71441	4.6713	5.43973	3.83138
b2429	#N/A	murP	Chromosome	2546673	2548097	protein_coding	murP	0.939025	0.636994	1.24106	5.14273	7.08204	7.22198e-05	0.000421697	1.64303	1.91723	4.62486	4.62383	4.7272	5.44067	5.84528	5.59452
b1527	#N/A	yneK	Chromosome	1615763	1616878	protein_coding	yneK	1.88805	1.28033	2.49578	2.45629	7.07684	7.26162e-05	0.000423403	1.96571	3.70136	1.36988	1.3874	1.71836	3.57684	2.81642	3.86882
b1519	#N/A	tam	Chromosome	1607346	1608104	protein_coding	tam	-1.60152	-2.11765	-1.08538	4.42359	-7.06805	7.32932e-05	0.000426739	1.78062	-3.03462	5.35694	5.33352	4.96836	3.77107	3.15329	3.95838
b0301	#N/A	rclC	Chromosome	317726	318319	protein_coding	rclC	2.04573	1.38603	2.70542	1.08272	7.06372	7.36293e-05	0.000428082	2.09458	4.12881	0.0162416	0.132407	0.0355483	2.32542	1.54307	2.44363
b0375	#N/A	iprA	Chromosome	394506	395129	protein_coding	iprA	2.1251	1.43913	2.81106	1.06778	7.05681	7.41684e-05	0.000429118	2.09003	4.36232	-0.128148	0.645055	-0.371077	2.18611	1.912	2.16276
b2664	#N/A	csiR	Chromosome	2795674	2796336	protein_coding	csiR	1.22932	0.832557	1.62609	5.07205	7.05773	7.40966e-05	0.000429118	1.62588	2.34457	4.35298	4.51922	4.32807	5.37802	5.62264	6.23135
b2863	#N/A	ygeQ	Chromosome	2998034	2998828	protein_coding	ygeQ	1.17143	0.79326	1.5496	3.24217	7.05603	7.42298e-05	0.000429118	1.83882	2.25235	2.62016	2.61439	2.62472	3.59698	3.88775	4.10902
b4595	#N/A	yciY	Chromosome	1308788	1308961	protein_coding	yciY	1.37793	0.933143	1.82272	2.54592	7.0568	7.41695e-05	0.000429118	1.92795	2.59895	1.87817	2.01733	1.78009	3.48795	3.00857	3.10342
b3800	#N/A	aslB	Chromosome	3982958	3984193	protein_coding	aslB	0.847646	0.573671	1.12162	5.92609	7.04752	7.49005e-05	0.00043238	1.54391	1.79956	5.55515	5.34082	5.58906	6.43962	6.24681	6.38508
b0231	#N/A	dinB	Chromosome	250898	251953	protein_coding	dinB	0.903612	0.611474	1.19575	5.45115	7.04574	7.50418e-05	0.000432547	1.57923	1.87074	4.90701	4.99568	4.99626	5.77494	5.79502	6.23801
b1435	#N/A	rlhA	Chromosome	1506781	1508742	protein_coding	rlhA	-0.83177	-1.10073	-0.56281	7.10703	-7.04447	7.51423e-05	0.000432547	1.50801	-1.77987	7.41766	7.64453	7.47076	6.60726	6.60588	6.89611
ssrA	#N/A	#N/A	Chromosome	2755593	2755955	ncRNA	#N/A	1.2718	0.860388	1.68321	17.0453	7.04167	7.53659e-05	0.00043322	1.40056	2.41462	16.3767	16.502	16.5172	17.6672	18.1698	17.0387
b2965	#N/A	speC	Chromosome	3107020	3109155	protein_coding	speC	-1.00279	-1.32732	-0.678264	6.4945	-7.03867	7.56055e-05	0.000433984	1.52592	-2.00387	7.01284	6.9327	7.1523	6.24991	5.929	5.69025
b2809	#N/A	ygdI	Chromosome	2942918	2943145	protein_coding	ygdI	-1.22512	-1.62177	-0.828468	7.15512	-7.0356	7.58514e-05	0.000434782	1.50103	-2.33775	7.79479	7.95879	7.72168	6.90913	6.1991	6.34721
b3207	#N/A	yrbL	Chromosome	3348452	3349084	protein_coding	yrbL	0.813322	0.549886	1.07676	5.5937	7.03267	7.60876e-05	0.000434909	1.55178	1.75725	5.28154	5.1051	5.11779	5.95935	5.97576	6.12264
b4064	#N/A	ghxP	Chromosome	4278479	4279828	protein_coding	ghxP	-1.25879	-1.66647	-0.851103	6.62153	-7.03335	7.60322e-05	0.000434909	1.52325	-2.39294	7.37812	6.8814	7.31624	5.95642	5.81889	6.37814
b1498	#N/A	ydeN	Chromosome	1580842	1582524	protein_coding	ydeN	-1.58163	-2.09415	-1.06911	5.17104	-7.02957	7.63374e-05	0.000435723	1.6448	-2.99308	5.6994	6.2854	6.00477	4.57811	3.99292	4.46561
b1257	#N/A	yciE	Chromosome	1314718	1315224	protein_coding	yciE	2.29796	1.55289	3.04304	0.51054	7.02547	7.667e-05	0.000436396	2.08109	4.91763	-0.603486	-0.541823	-0.668059	2.08989	1.09908	1.68763
b1409	#N/A	ynbB	Chromosome	1478226	1479122	protein_coding	ynbB	1.90143	1.28502	2.51783	2.2054	7.02663	7.65761e-05	0.000436396	1.9437	3.73582	1.69001	1.06346	0.86087	3.05755	3.02918	3.5313
b0138	#N/A	yadM	Chromosome	152243	152812	protein_coding	yadM	2.31953	1.56692	3.07214	1.13339	7.02041	7.70826e-05	0.000437602	2.04774	4.99169	-0.179679	-0.423986	0.268747	2.00198	2.06622	3.06706
b1182	#N/A	hlyE	Chromosome	1229483	1230394	protein_coding	hlyE	1.31233	0.886435	1.73823	2.35082	7.01892	7.72048e-05	0.000437602	1.91933	2.48343	1.66101	1.85196	1.58636	3.05026	2.81642	3.13888
b3135	#N/A	agaA	Chromosome	3281122	3281625	pseudogene	agaA	1.43824	0.97152	1.90496	3.83298	7.01954	7.71534e-05	0.000437602	1.71691	2.7099	3.1605	2.94525	3.03871	4.42032	4.21905	5.21405
b1868	#N/A	yecE	Chromosome	1951395	1952213	protein_coding	yecE	-1.00167	-1.32691	-0.67643	5.55118	-7.01539	7.74945e-05	0.000438022	1.57097	-2.00232	6.03225	6.20594	5.92418	4.89114	5.24938	5.00416
b4680	#N/A	ypdK	Chromosome	2496921	2496992	protein_coding	ypdK	-1.90939	-2.5293	-1.28948	4.11317	-7.01615	7.74314e-05	0.000438022	1.76935	-3.75651	5.34445	5.24288	4.78292	3.4987	3.0495	2.76058
b0366	#N/A	tauB	Chromosome	386207	386974	protein_coding	tauB	1.12749	0.760681	1.49429	2.66699	7.00178	7.86229e-05	0.000443783	1.85732	2.18478	2.06687	2.17505	2.06684	3.19605	3.22055	3.27658
b3529	#N/A	pdeK	Chromosome	3683630	3685618	protein_coding	pdeK	-0.810908	-1.07483	-0.546991	6.12899	-6.999	7.88555e-05	0.000444478	1.50246	-1.75432	6.47124	6.57932	6.52599	5.58001	5.86929	5.74808
b1084	#N/A	rne	Chromosome	1141182	1144367	protein_coding	rne	-0.913807	-1.21145	-0.61616	10.0792	-6.99335	7.93306e-05	0.000445868	1.41966	-1.88401	10.5924	10.5159	10.6046	9.68639	9.87325	9.20248
b2021	#N/A	hisC	Chromosome	2092398	2093468	protein_coding	hisC	1.16607	0.786202	1.54593	7.09892	6.99242	7.9409e-05	0.000445868	1.43967	2.24399	6.57156	6.41509	6.67154	8.03984	7.40253	7.49295
b4477	#N/A	dgoA	Chromosome	3872995	3873612	protein_coding	dgoA	1.34732	0.908396	1.78625	2.0988	6.99216	7.94312e-05	0.000445868	1.92305	2.5444	1.27737	1.55464	1.44106	2.66773	2.80849	2.84352
b3617	#N/A	kbl	Chromosome	3791355	3792551	protein_coding	kbl	-0.800504	-1.06152	-0.539491	8.33085	-6.98608	7.99463e-05	0.000448141	1.43166	-1.74171	8.63661	8.82863	8.75431	7.84859	8.08264	7.83434
b1069	#N/A	murJ	Chromosome	1127839	1129374	protein_coding	murJ	-0.815808	-1.08194	-0.549674	7.24588	-6.98266	8.02385e-05	0.000448954	1.43222	-1.76028	7.68855	7.80096	7.53175	6.85056	6.87286	6.73057
b1794	#N/A	dgcP	Chromosome	1877715	1878740	protein_coding	dgcP	-0.867268	-1.15022	-0.584312	7.09539	-6.98179	8.03123e-05	0.000448954	1.43613	-1.82421	7.63969	7.58867	7.36521	6.64524	6.66798	6.66558
b3330	#N/A	gspI	Chromosome	3461974	3462351	protein_coding	gspI	1.73552	1.16897	2.30207	1.32439	6.97784	8.06513e-05	0.000450229	1.98206	3.32999	0.228786	0.5618	0.678392	2.3961	2.02576	2.05551
b0897	#N/A	ycaC	Chromosome	944931	945557	protein_coding	ycaC	-1.25248	-1.66149	-0.843476	3.59917	-6.97547	8.08549e-05	0.000450747	1.77488	-2.38251	4.23495	4.38438	4.05908	2.95983	2.83994	3.11682
b1770	#N/A	ydjF	Chromosome	1854096	1854854	protein_coding	ydjF	1.52857	1.02908	2.02806	4.40145	6.97097	8.12442e-05	0.000452297	1.59682	2.885	3.45892	3.81198	3.4624	4.71573	5.24057	5.71909
b1807	#N/A	tsaB	Chromosome	1890572	1891267	protein_coding	tsaB	-0.887654	-1.17796	-0.597354	6.42337	-6.96511	8.17536e-05	0.00045451	1.4439	-1.85017	7.01857	6.85323	6.79582	6.10711	5.98898	5.7765
b1341	#N/A	dgcM	Chromosome	1406563	1407795	protein_coding	dgcM	-0.768986	-1.02056	-0.517414	5.84966	-6.96288	8.19481e-05	0.000454969	1.47877	-1.70407	6.24445	6.31801	6.16375	5.49535	5.40861	5.46779
b3779	#N/A	gpp	Chromosome	3962745	3964229	protein_coding	gpp	-0.947845	-1.25806	-0.637628	8.44961	-6.95992	8.22078e-05	0.000455788	1.40093	-1.92899	8.98207	8.80771	8.99885	7.90749	8.28917	7.71239
b0968	#N/A	yccX	Chromosome	1030064	1030342	protein_coding	yccX	1.14015	0.766785	1.51351	2.74422	6.95602	8.25502e-05	0.000457063	1.78854	2.20404	2.20387	2.08846	2.26335	3.42174	3.31869	3.1692
b1168	#N/A	pdeG	Chromosome	1217328	1218851	protein_coding	pdeG	1.64086	1.10316	2.17857	2.66033	6.95123	8.29737e-05	0.000458782	1.80804	3.11853	1.76006	1.9204	1.68647	3.25428	3.19645	4.14434
b4088	#N/A	alsB	Chromosome	4311107	4312042	protein_coding	alsB	1.71724	1.15399	2.28048	2.83442	6.94492	8.35358e-05	0.000461263	1.75664	3.28806	1.95185	2.21193	1.96421	3.7755	4.13597	2.96704
b2843	#N/A	kduI	Chromosome	2983288	2984124	protein_coding	kduI	1.33356	0.896002	1.77112	3.89232	6.94239	8.3762e-05	0.000461884	1.62106	2.52024	3.13436	3.38942	3.08835	4.21083	4.86977	4.6612
b3307	#N/A	rpsN	Chromosome	3446579	3446884	protein_coding	rpsN	0.984571	0.661347	1.3078	10.7465	6.93865	8.40974e-05	0.000463106	1.33406	1.97873	10.2681	10.0295	10.3695	11.3082	10.9911	11.5127
b4041	#N/A	plsB	Chromosome	4254043	4256466	protein_coding	plsB	-0.725798	-0.964132	-0.487463	8.33081	-6.93681	8.4263e-05	0.000463389	1.37509	-1.65381	8.64253	8.66238	8.74103	7.87254	8.07357	7.99278
b4044	#N/A	dinF	Chromosome	4257742	4259121	protein_coding	dinF	0.763572	0.512265	1.01488	6.83742	6.92114	8.56894e-05	0.000470597	1.359	1.69769	6.41753	6.3816	6.509	7.22929	7.06974	7.41736
b3306	#N/A	rpsH	Chromosome	3446153	3446545	protein_coding	rpsH	0.824102	0.552498	1.09571	11.0244	6.91159	8.65714e-05	0.000474799	1.29825	1.77043	10.6777	10.4253	10.642	11.4468	11.2936	11.661
b0534	#N/A	sfmF	Chromosome	563330	563845	protein_coding	sfmF	2.08862	1.39997	2.77726	1.14111	6.9087	8.68406e-05	0.000475633	1.92982	4.2534	-0.030301	0.503501	-0.242753	1.79088	2.29902	2.52629
b2802	#N/A	fucI	Chromosome	2935584	2937359	protein_coding	fucI	2.42934	1.6276	3.23109	4.7443	6.90217	8.74517e-05	0.000478336	1.46479	5.38648	3.52076	3.69638	3.70847	6.03788	6.84261	4.65968
b0495	#N/A	ybbA	Chromosome	519733	520419	protein_coding	ybbA	1.11102	0.744288	1.47775	4.43276	6.90088	8.75723e-05	0.000478352	1.50835	2.15998	3.77874	3.81198	3.91174	4.88706	4.7445	5.46256
b3053	#N/A	glnE	Chromosome	3196801	3199641	protein_coding	glnE	-0.874533	-1.1635	-0.585566	7.68837	-6.89381	8.82405e-05	0.000481355	1.32347	-1.83342	8.168	8.0104	8.21781	7.21511	7.50204	7.01687
b3340	#N/A	fusA	Chromosome	3471400	3473514	protein_coding	fusA	0.696272	0.466161	0.926382	13.0383	6.89246	8.83688e-05	0.000481409	1.25765	1.62031	12.6995	12.5755	12.7063	13.313	13.3519	13.5835
b3878	#N/A	yihQ	Chromosome	4067240	4069276	protein_coding	yihQ	1.37815	0.922388	1.83391	2.34152	6.88797	8.87963e-05	0.00048309	1.7774	2.59935	1.52278	1.59708	1.73404	2.80393	3.05621	3.33508
b2242	#N/A	glpB	Chromosome	2354265	2355524	protein_coding	glpB	-2.41681	-3.21624	-1.61737	5.42579	-6.88637	8.89493e-05	0.000483275	1.48222	-5.33987	6.20355	7.09911	6.9111	4.65698	3.9859	3.69807
b3722	#N/A	bglF	Chromosome	3903720	3905597	protein_coding	bglF	1.21982	0.815919	1.62371	2.97131	6.87949	8.96105e-05	0.000486218	1.67427	2.32917	2.30106	2.2028	2.50187	3.57176	3.38947	3.86088
b0086	#N/A	murF	Chromosome	94650	96008	protein_coding	murF	-0.882679	-1.17532	-0.590041	8.31141	-6.87076	9.04565e-05	0.000488707	1.29775	-1.8438	8.81061	8.58059	8.84206	7.80272	8.09512	7.73737
b1444	#N/A	patD	Chromosome	1515578	1517002	protein_coding	patD	-0.920693	-1.22584	-0.615548	4.15952	-6.87291	9.02477e-05	0.000488707	1.55955	-1.89302	4.56937	4.66929	4.60886	3.61191	3.77023	3.72748
b1625	#N/A	cnu	Chromosome	1704949	1705164	protein_coding	cnu	1.33215	0.890482	1.77381	3.92744	6.87055	9.0477e-05	0.000488707	1.53663	2.51777	3.07514	3.22326	3.31379	4.33894	4.43524	5.17829
b4114	#N/A	eptA	Chromosome	4333947	4335590	protein_coding	eptA	0.759979	0.507986	1.01197	9.36121	6.8698	9.05503e-05	0.000488707	1.28617	1.69347	9.00344	8.94212	8.96613	9.61388	9.93576	9.70592
b2091	#N/A	gatD	Chromosome	2171833	2172873	protein_coding	gatD	-4.17537	-5.56152	-2.78922	8.91404	-6.86146	9.13683e-05	0.000492468	1.27168	-18.0681	11.3836	11.2096	11.336	7.58868	8.14849	3.81777
b1830	#N/A	prc	Chromosome	1912768	1914816	protein_coding	prc	-1.04957	-1.39808	-0.701061	9.59219	-6.8601	9.1503e-05	0.00049254	1.27604	-2.06991	10.273	9.9608	10.164	9.06914	9.39159	8.69458
b0316	#N/A	yahB	Chromosome	333501	334433	protein_coding	yahB	0.996556	0.66546	1.32765	4.62358	6.85614	9.18944e-05	0.000493546	1.43178	1.99523	3.95035	4.16215	4.29145	5.18195	5.02491	5.13064
b2530	#N/A	iscS	Chromosome	2660317	2661531	protein_coding	iscS	0.881302	0.588481	1.17412	9.73883	6.85575	9.19327e-05	0.000493546	1.2605	1.84204	9.31155	9.23335	9.29504	10.268	9.87473	10.4503
b4141	#N/A	yjeH	Chromosome	4369156	4370412	protein_coding	yjeH	0.800423	0.534389	1.06646	5.81341	6.85353	9.21535e-05	0.000494079	1.32717	1.74161	5.48449	5.35428	5.44285	6.24194	6.37176	5.98511
b1790	#N/A	nimR	Chromosome	1874755	1875576	protein_coding	nimR	0.917811	0.612702	1.22292	4.50647	6.85221	9.22856e-05	0.000494135	1.44022	1.88925	3.97118	4.09711	4.10503	5.08544	4.76512	5.01494
b0904	#N/A	focA	Chromosome	953609	954466	protein_coding	focA	-0.706915	-0.941995	-0.471836	6.28088	-6.84992	9.25136e-05	0.000494704	1.31653	-1.63231	6.6251	6.58021	6.68269	5.95447	5.86929	5.97349
b1408	#N/A	ynbA	Chromosome	1477621	1478226	protein_coding	ynbA	1.78755	1.19296	2.38214	1.44974	6.84816	9.26898e-05	0.000494995	1.83396	3.45228	0.26778	0.822452	0.612049	2.40755	1.98415	2.60447
b2064	#N/A	asmA	Chromosome	2139759	2141612	protein_coding	asmA	-0.700291	-0.933276	-0.467306	8.09444	-6.84673	9.28328e-05	0.000495108	1.26954	-1.62483	8.529	8.42831	8.40501	7.79674	7.75317	7.65442
b0798	#N/A	ybiA	Chromosome	832468	832950	protein_coding	ybiA	-1.26704	-1.68915	-0.844931	5.00688	-6.83753	9.3761e-05	0.000499403	1.42303	-2.40667	5.87066	5.34186	5.68193	4.47848	4.39874	4.2696
b4515	#N/A	cydX	Chromosome	774196	774309	protein_coding	cydX	-3.71667	-4.95514	-2.47821	3.15406	-6.83601	9.39149e-05	0.000499568	1.78497	-13.1471	5.17403	4.98906	5.2491	2.84662	-0.269069	0.934614
b1189	#N/A	dadA	Chromosome	1237571	1238869	protein_coding	dadA	1.44032	0.959088	1.92155	7.18575	6.81769	9.57958e-05	0.000508317	1.23916	2.71381	6.52655	6.31271	6.52824	7.617	8.55104	7.57897
b1675	#N/A	fumD	Chromosome	1754932	1755141	protein_coding	fumD	1.57208	1.04681	2.09734	2.01121	6.81756	9.58097e-05	0.000508317	1.73098	2.97333	1.02765	1.49605	1.30069	2.86335	3.00857	2.37093
b3783	#N/A	rho	Chromosome	3966417	3967676	protein_coding	rho	-0.768685	-1.0258	-0.511565	12.0276	-6.80997	9.66006e-05	0.000511178	1.17117	-1.70372	12.4621	12.3622	12.4299	11.5821	11.8832	11.4463
b4335	#N/A	yjiM	Chromosome	4564699	4565850	protein_coding	yjiM	-0.939571	-1.25383	-0.625309	4.30588	-6.81036	9.65602e-05	0.000511178	1.46333	-1.91796	4.78127	4.75456	4.84019	4.00387	3.70768	3.74772
b3901	#N/A	rhaM	Chromosome	4093124	4093438	protein_coding	rhaM	1.54825	1.02967	2.06683	2.72188	6.80078	9.75695e-05	0.000515634	1.62589	2.92462	1.87817	2.30019	1.65387	3.4497	3.19645	3.85289
b3608	#N/A	gpsA	Chromosome	3782642	3783661	protein_coding	gpsA	-0.891859	-1.19066	-0.593063	7.35236	-6.79912	9.77446e-05	0.000515889	1.21676	-1.85557	7.88612	7.72566	7.85427	6.93754	7.16167	6.54891
b0397	#N/A	sbcC	Chromosome	412607	415753	protein_coding	sbcC	-0.993385	-1.32632	-0.660453	6.68615	-6.79664	9.80086e-05	0.000516611	1.23903	-1.99085	7.22523	6.94781	7.26824	6.01186	6.41808	6.24566
b0876	#N/A	ybjD	Chromosome	916473	918131	protein_coding	ybjD	0.891783	0.592768	1.1908	6.59541	6.79358	9.83351e-05	0.000517537	1.21763	1.85547	6.28896	6.13571	5.97126	6.99986	6.98656	7.19009
b2151	#N/A	galS	Chromosome	2240628	2241668	protein_coding	galS	-0.790321	-1.05535	-0.525288	5.87001	-6.79261	9.84389e-05	0.000517537	1.28111	-1.72946	6.18203	6.22523	6.33805	5.4182	5.43202	5.62454
b3718	#N/A	yieK	Chromosome	3898671	3899393	protein_coding	yieK	1.2571	0.835117	1.67907	2.91942	6.78595	9.91537e-05	0.000520621	1.58002	2.39014	2.19378	2.54383	2.11555	3.39322	3.53108	3.73908
b1061	#N/A	dinI	Chromosome	1121242	1121487	protein_coding	dinI	1.12252	0.745381	1.49966	4.82693	6.7799	9.98084e-05	0.000523382	1.32629	2.17727	4.21763	4.17855	4.25115	5.30184	5.08192	5.93051
b0283	#N/A	paoD	Chromosome	297770	298726	protein_coding	paoD	0.857669	0.569148	1.14619	5.95125	6.77133	0.000100743	0.000525678	1.2254	1.81211	5.4361	5.51784	5.53525	6.34379	6.16924	6.70529
b0985	#N/A	gfcC	Chromosome	1047945	1048691	protein_coding	gfcC	1.52247	1.01029	2.03464	2.00476	6.77115	0.000100764	0.000525678	1.68572	2.87282	1.31509	0.914816	1.34221	2.62913	2.67535	3.15195
b2243	#N/A	glpC	Chromosome	2355521	2356711	protein_coding	glpC	-2.73991	-3.66159	-1.81824	6.00232	-6.77161	0.000100713	0.000525678	1.30444	-6.6803	6.98788	8.06275	7.54153	5.35011	4.19493	3.87672
b4053	#N/A	alr	Chromosome	4265782	4266861	protein_coding	alr	-0.83911	-1.12139	-0.55683	7.45942	-6.7713	0.000100748	0.000525678	1.18212	-1.78895	8.00502	7.72247	7.89995	7.02098	7.21099	6.89708
b4409	#N/A	blr	Chromosome	1704551	1704676	protein_coding	blr	1.46071	0.968979	1.95243	3.34519	6.7666	0.000101264	0.000527612	1.49834	2.75243	2.47775	2.81947	2.44583	3.92639	3.74968	4.65203
b0488	#N/A	ybbJ	Chromosome	514401	514859	protein_coding	ybbJ	0.867362	0.575096	1.15963	5.72285	6.76012	0.000101982	0.000530671	1.22664	1.82432	5.20826	5.28243	5.33644	6.2014	5.91061	6.39794
b2122	#N/A	yehQ	Chromosome	2209100	2210944	protein_coding	yehQ	0.90795	0.60167	1.21423	4.62578	6.75267	0.000102814	0.000534095	1.31503	1.87638	4.04599	4.20623	4.21249	5.02725	4.93675	5.32597
b2345	#N/A	yfdF	Chromosome	2463012	2464070	protein_coding	yfdF	1.10631	0.733074	1.47955	2.79382	6.75188	0.000102903	0.000534095	1.55185	2.15294	2.27258	2.35892	2.15103	3.4047	3.38947	3.18625
b0169	#N/A	rpsB	Chromosome	189874	190599	protein_coding	rpsB	0.635081	0.420703	0.84946	11.239	6.74807	0.000103331	0.000534954	1.10383	1.55303	10.8849	10.881	10.9567	11.5275	11.5116	11.6721
b2265	#N/A	menF	Chromosome	2379348	2380643	protein_coding	menF	-0.738906	-0.988324	-0.489488	6.2127	-6.74829	0.000103306	0.000534954	1.20381	-1.66891	6.59043	6.61073	6.51071	5.82063	5.73564	6.00806
b1125	#N/A	potB	Chromosome	1183617	1184444	protein_coding	potB	-0.750013	-1.00384	-0.496186	5.69157	-6.73074	0.000105307	0.000544487	1.21868	-1.68181	6.07822	6.11942	6.06103	5.43088	5.24791	5.21197
b2689	#N/A	yqaA	Chromosome	2816512	2816940	protein_coding	yqaA	-0.974984	-1.30523	-0.644741	6.64555	-6.72507	0.000105962	0.00054718	1.15418	-1.96562	7.35227	6.99915	7.07668	6.24673	6.24167	5.95683
b4144	#N/A	yjeI	Chromosome	4372809	4373162	protein_coding	yjeI	-0.738155	-0.988268	-0.488042	6.29547	-6.7227	0.000106237	0.000547904	1.16658	-1.66804	6.62087	6.78068	6.66081	5.99109	5.91984	5.79954
b4025	#N/A	pgi	Chromosome	4233758	4235407	protein_coding	pgi	-1.21967	-1.63309	-0.806245	8.84744	-6.72014	0.000106535	0.000548744	1.11841	-2.32893	9.38475	9.73016	9.45802	8.24244	8.62158	7.64771
b1022	#N/A	pgaC	Chromosome	1086521	1087846	protein_coding	pgaC	-0.844155	-1.13073	-0.557578	5.76189	-6.70985	0.000107743	0.00055359	1.1935	-1.79521	6.15368	6.04154	6.26572	5.27083	5.2798	5.55979
b3184	#N/A	yhbE	Chromosome	3331770	3332735	protein_coding	yhbE	1.05983	0.700029	1.41962	7.7409	6.7098	0.000107748	0.00055359	1.10877	2.08468	7.363	7.01489	7.13025	8.30939	7.98557	8.64226
b1289	#N/A	ycjD	Chromosome	1351407	1351760	protein_coding	ycjD	-1.26379	-1.69312	-0.834461	3.257	-6.70529	0.000108283	0.000555439	1.52035	-2.40126	3.96229	3.79081	3.79698	2.38456	2.72673	2.88065
b3680	#N/A	yidL	Chromosome	3860283	3861176	protein_coding	yidL	1.67099	1.10317	2.23882	1.51156	6.70338	0.00010851	0.000555439	1.66801	3.18434	0.697173	0.749078	0.506439	2.01701	2.64896	2.4507
b4511	#N/A	ybdZ	Chromosome	613942	614160	protein_coding	ybdZ	2.65425	1.7523	3.55621	0.768279	6.70331	0.000108518	0.000555439	1.72671	6.29519	-0.346329	-1.34152	-0.371077	1.56411	2.33257	2.77192
b3496	#N/A	dtpB	Chromosome	3640862	3642331	protein_coding	dtpB	-1.14491	-1.53409	-0.755726	7.59953	-6.70117	0.000108774	0.000556046	1.10009	-2.21132	7.93046	8.43064	8.30242	7.15524	6.98217	6.79624
b2152	#N/A	yeiB	Chromosome	2241810	2242967	protein_coding	yeiB	-0.763198	-1.0228	-0.503598	7.07149	-6.69675	0.000109302	0.000558044	1.10108	-1.69725	7.53893	7.45446	7.42832	6.72233	6.84552	6.43941
b2236	#N/A	yfaE	Chromosome	2348514	2348768	protein_coding	yfaE	-1.26681	-1.69787	-0.835739	4.7439	-6.69418	0.000109611	0.000558265	1.28033	-2.40628	5.45734	5.51231	5.39187	4.49736	4.11041	3.49413
b2415	#N/A	ptsH	Chromosome	2533764	2534021	protein_coding	ptsH	-0.884516	-1.1855	-0.583531	8.93119	-6.69411	0.00010962	0.000558265	1.08877	-1.84615	9.39724	9.36356	9.39499	8.39061	8.82104	8.21969
sibC	#N/A	#N/A	Chromosome	3056851	3056991	ncRNA	#N/A	1.95709	1.29048	2.6237	1.6808	6.68761	0.000110405	0.000561559	1.6249	3.88279	0.697173	1.06346	0.469445	3.00576	2.10557	2.74341
b0869	#N/A	ybjT	Chromosome	906852	908282	protein_coding	ybjT	-0.722414	-0.969043	-0.475786	6.18029	-6.67229	0.00011228	0.000570381	1.11504	-1.64994	6.52051	6.64737	6.47675	5.7947	5.83458	5.80782
b3059	#N/A	plsY	Chromosome	3204694	3205311	protein_coding	plsY	-0.851554	-1.14244	-0.560667	6.05354	-6.66837	0.000112766	0.000571423	1.11794	-1.80444	6.57059	6.46798	6.50501	5.78376	5.71882	5.27509
b3903	#N/A	rhaA	Chromosome	4094723	4095982	protein_coding	rhaA	1.63876	1.07899	2.19853	3.00609	6.66869	0.000112726	0.000571423	1.43565	3.11399	1.95185	2.68167	1.91002	3.63644	3.63782	4.21872
b0720	#N/A	gltA	Chromosome	753185	754468	protein_coding	gltA	1.38112	0.908979	1.85327	9.47102	6.6633	0.000113397	0.000573904	1.03587	2.60471	8.76108	8.81811	8.85197	9.98061	10.8031	9.61126
b2534	#N/A	yfhR	Chromosome	2664390	2665244	protein_coding	yfhR	-1.04865	-1.40762	-0.689684	4.75105	-6.65439	0.000114516	0.00057813	1.23826	-2.0686	5.22693	5.33247	5.21738	4.26218	3.87642	4.59093
gcvB	#N/A	#N/A	Chromosome	2942696	2942900	ncRNA	#N/A	-1.50399	-2.01879	-0.98919	7.42901	-6.65484	0.000114459	0.00057813	1.05127	-2.83626	8.2948	8.48884	8.10908	7.16201	6.58631	5.93304
b4469	#N/A	ygiQ	Chromosome	3158927	3161146	protein_coding	ygiQ	-0.800388	-1.07452	-0.526254	8.94238	-6.65074	0.000114978	0.00057974	1.03728	-1.74157	9.47212	9.2365	9.36682	8.69565	8.49888	8.38433
b4183	#N/A	yjfK	Chromosome	4411302	4411961	protein_coding	yjfK	1.81356	1.19201	2.4351	1.22336	6.64647	0.000115521	0.000581757	1.62717	3.51508	0.414001	-0.119132	0.506439	2.14566	1.86691	2.52629
b3595	#N/A	yibJ	Chromosome	3767221	3767922	pseudogene	yibJ	1.17899	0.774711	1.58327	2.9335	6.64297	0.000115968	0.000583287	1.41317	2.26418	2.19378	2.46201	2.3164	3.32844	3.52141	3.77896
b3410	#N/A	feoC	Chromosome	3542728	3542964	protein_coding	feoC	1.19849	0.787325	1.60966	3.48545	6.63973	0.000116384	0.000584652	1.32071	2.29499	2.99606	2.72696	2.85012	3.85292	4.40926	4.07738
b1480	#N/A	sra	Chromosome	1555826	1555963	protein_coding	sra	-1.75595	-2.35848	-1.15343	3.08345	-6.63851	0.000116541	0.000584718	1.47643	-3.3775	3.99751	4.22439	3.90829	2.76885	1.86691	1.73474
b1776	#N/A	ydjL	Chromosome	1860256	1861332	protein_coding	ydjL	-1.01223	-1.35978	-0.664675	4.52703	-6.6342	0.000117097	0.000585422	1.23166	-2.01702	4.98514	4.97035	5.18921	4.04844	4.20704	3.76201
b2139	#N/A	mdtQ	Chromosome	2227323	2228758	pseudogene	mdtQ	1.11192	0.730131	1.49372	2.86218	6.63407	0.000117113	0.000585422	1.40733	2.16134	2.29163	2.21193	2.37758	3.47168	3.22055	3.5997
b2493	#N/A	yfgO	Chromosome	2614820	2615881	protein_coding	yfgO	0.747582	0.490897	1.00427	6.84305	6.63422	0.000117094	0.000585422	1.02147	1.67898	6.35948	6.61418	6.4491	7.1979	7.15817	7.27944
b4087	#N/A	alsA	Chromosome	4309448	4310980	protein_coding	alsA	1.19249	0.782865	1.60212	3.3112	6.63129	0.000117474	0.000586502	1.32804	2.28547	2.70074	2.64842	2.87862	3.96565	4.17965	3.49413
b1381	#N/A	ydbH	Chromosome	1443051	1445690	protein_coding	ydbH	-0.689838	-0.927058	-0.452618	6.04774	-6.62412	0.000118409	0.000586549	1.06489	-1.6131	6.40556	6.37958	6.40202	5.67781	5.80401	5.61749
b1391	#N/A	paaD	Chromosome	1455925	1456422	protein_coding	paaD	-1.92723	-2.58995	-1.26452	3.62892	-6.6243	0.000118385	0.000586549	1.37883	-3.80325	4.58489	4.75456	4.76204	3.09344	3.08274	1.49584
b1737	#N/A	chbC	Chromosome	1819856	1821214	protein_coding	chbC	1.04852	0.687862	1.40918	4.97794	6.62238	0.000118638	0.000586549	1.11755	2.06841	4.33013	4.51369	4.65284	5.66713	5.57321	5.13064
b1785	#N/A	cdgI	Chromosome	1870385	1871860	protein_coding	cdgI	1.49939	0.983951	2.01483	2.68112	6.62626	0.000118129	0.000586549	1.41853	2.82724	1.87817	1.52564	2.30595	3.48255	3.30748	3.58692
b1908	#N/A	yecA	Chromosome	1990954	1991619	protein_coding	yecA	-0.854984	-1.14904	-0.560924	7.17939	-6.62301	0.000118555	0.000586549	1.01184	-1.80874	7.69572	7.70661	7.52134	6.94689	6.61386	6.59193
b2409	#N/A	yfeR	Chromosome	2525930	2526856	protein_coding	yfeR	0.882316	0.578903	1.18573	5.23705	6.62402	0.000118422	0.000586549	1.10575	1.84333	4.70873	4.78087	4.78856	5.54025	5.56028	6.04358
b3546	#N/A	eptB	Chromosome	3708784	3710475	protein_coding	eptB	-0.87678	-1.1783	-0.575263	7.37889	-6.62386	0.000118443	0.000586549	1.00923	-1.83627	7.65953	7.87738	7.94865	6.88834	7.08664	6.8128
b3865	#N/A	yihA	Chromosome	4050133	4050765	protein_coding	yihA	0.742608	0.487447	0.997769	7.22434	6.62945	0.000117712	0.000586549	1.01074	1.6732	6.87718	6.96917	6.81437	7.66072	7.6858	7.33877
tff	#N/A	#N/A	Chromosome	189712	189847	ncRNA	#N/A	1.00113	0.656581	1.34568	6.18955	6.6187	0.000119121	0.000588224	1.02855	2.00157	5.76049	5.89263	5.45118	6.60602	6.81716	6.60981
b3693	#N/A	dgoK	Chromosome	3873596	3874474	protein_coding	dgoK	1.3045	0.855237	1.75377	2.69549	6.61417	0.000119721	0.000590466	1.39859	2.46998	2.31042	1.86359	1.99056	3.51995	3.38947	3.09892
b0327	#N/A	yahM	Chromosome	345404	345649	protein_coding	yahM	0.976352	0.639908	1.3128	3.87854	6.61037	0.000120225	0.000590798	1.23779	1.96748	3.27498	3.41732	3.40478	4.17777	4.41188	4.58451
b1000	#N/A	cbpA	Chromosome	1062855	1063775	protein_coding	cbpA	-0.943259	-1.26823	-0.618292	5.56283	-6.61187	0.000120025	0.000590798	1.09626	-1.92287	5.87146	6.18581	6.08721	5.15163	4.94038	5.14052
b1453	#N/A	ansP	Chromosome	1524481	1525980	protein_coding	ansP	0.699613	0.458492	0.940734	5.88361	6.60929	0.000120369	0.000590798	1.03814	1.62407	5.46994	5.54067	5.55525	6.19067	6.17773	6.36743
b1658	#N/A	purR	Chromosome	1737844	1738869	protein_coding	purR	-0.712735	-0.958371	-0.467098	7.55468	-6.60948	0.000120343	0.000590798	0.988181	-1.63891	8.00375	7.91228	7.83258	7.26277	7.12504	7.19167
b1766	#N/A	sppA	Chromosome	1848837	1850693	protein_coding	sppA	-0.744884	-1.00171	-0.488056	7.43733	-6.60661	0.000120727	0.000591127	0.986286	-1.67584	7.78915	7.77116	7.86699	6.9789	7.26919	6.94858
b2475	#N/A	ypfJ	Chromosome	2595874	2596737	protein_coding	ypfJ	-1.04707	-1.40808	-0.686067	6.84035	-6.60688	0.000120691	0.000591127	1.00825	-2.06633	7.49185	7.02496	7.44062	6.22424	6.39113	6.46932
b3784	#N/A	rfe	Chromosome	3967916	3969019	protein_coding	rfe	-0.69339	-0.932702	-0.454077	7.98109	-6.60001	0.000121614	0.00059475	0.976961	-1.61708	8.4253	8.26203	8.31388	7.67085	7.68958	7.52493
b0090	#N/A	murG	Chromosome	99644	100711	protein_coding	murG	-0.735094	-0.988978	-0.48121	7.76178	-6.59538	0.000122239	0.00059709	0.970508	-1.66451	8.18847	7.97043	8.16817	7.33314	7.4785	7.43195
b1292	#N/A	sapC	Chromosome	1353628	1354518	protein_coding	sapC	-1.46769	-1.9751	-0.960269	4.54771	-6.58872	0.000123147	0.00059936	1.19599	-2.76578	5.53432	4.88301	5.33387	3.8403	3.84188	3.85289
b2544	#N/A	yphB	Chromosome	2673816	2674688	protein_coding	yphB	1.39255	0.911032	1.87407	4.46157	6.58764	0.000123294	0.00059936	1.14175	2.62542	3.67377	3.98972	3.49037	4.89928	4.94401	5.77227
csrB	#N/A	#N/A	Chromosome	2924156	2924524	ncRNA	#N/A	1.09705	0.717794	1.47631	9.32831	6.5891	0.000123094	0.00059936	0.95161	2.13917	8.7964	8.70696	8.93074	10.2282	9.54765	9.75989
glmZ	#N/A	#N/A	Chromosome	3986432	3986603	ncRNA	#N/A	0.85922	0.562247	1.15619	6.13307	6.59052	0.0001229	0.00059936	0.999994	1.81406	5.74157	5.66805	5.58582	6.34825	6.64535	6.80937
b0851	#N/A	nfsA	Chromosome	891184	891906	protein_coding	nfsA	-0.868203	-1.16864	-0.567762	7.58711	-6.58257	0.00012399	0.000602027	0.95648	-1.82539	7.99507	8.24086	7.97487	7.2301	7.26485	6.81691
b1892	#N/A	flhD	Chromosome	1977847	1978197	protein_coding	flhD	-1.22053	-1.64304	-0.79801	5.70291	-6.58014	0.000124325	0.000602549	1.04987	-2.33032	6.15563	6.60511	6.38908	5.29569	5.14466	4.62727
b2405	#N/A	xapR	Chromosome	2521593	2522477	protein_coding	xapR	-1.61894	-2.17942	-1.05846	2.27291	-6.57964	0.000124394	0.000602549	1.50822	-3.07148	3.06963	3.23674	3.1481	1.79088	1.56205	0.830025
b1436	#N/A	yncJ	Chromosome	1508834	1509064	protein_coding	yncJ	1.22318	0.798406	1.64795	3.13951	6.55943	0.000127223	0.000614056	1.28323	2.3346	2.36539	2.54383	2.58204	3.64614	3.51655	4.18307
b1820	#N/A	yobD	Chromosome	1904801	1905259	protein_coding	yobD	-1.37865	-1.85739	-0.899916	3.92681	-6.55981	0.00012717	0.000614056	1.23764	-2.60025	4.51773	4.81723	4.72328	3.47712	3.42101	2.60447
b3593	#N/A	rhsA	Chromosome	3762183	3766316	protein_coding	rhsA	1.36394	0.890395	1.83749	3.03418	6.56094	0.00012701	0.000614056	1.28167	2.57387	2.48604	2.41534	2.32678	4.09875	3.60158	3.27658
b1057	#N/A	yceJ	Chromosome	1118480	1119046	protein_coding	yceJ	1.3883	0.905479	1.87113	4.31603	6.54979	0.000128597	0.00061974	1.10067	2.61771	3.97118	3.54202	3.33452	5.17359	4.76307	5.11181
b3650	#N/A	spoT	Chromosome	3822400	3824508	protein_coding	spoT	-0.784883	-1.05788	-0.511885	9.25393	-6.54903	0.000128706	0.00061974	0.912892	-1.72295	9.75602	9.66506	9.51089	8.7998	8.9607	8.83108
b3941	#N/A	metF	Chromosome	4132616	4133506	protein_coding	metF	-0.912279	-1.22971	-0.594844	5.74557	-6.54645	0.000129077	0.000620793	1.00064	-1.88202	6.04914	6.19562	6.36411	5.28952	5.28409	5.29093
b0835	#N/A	rimO	Chromosome	876710	878035	protein_coding	rimO	-1.01213	-1.36457	-0.659685	7.49062	-6.54154	0.000129786	0.000622667	0.909656	-2.01688	8.15213	8.13113	7.78515	7.12824	6.8358	6.91125
b2701	#N/A	mltB	Chromosome	2824491	2825576	protein_coding	mltB	-0.852638	-1.14959	-0.55569	6.24099	-6.54057	0.000129927	0.000622667	0.958466	-1.8058	6.59283	6.82784	6.55332	5.72548	5.7241	6.02237
b4174	#N/A	hflK	Chromosome	4402038	4403297	protein_coding	hflK	0.742571	0.484029	1.00111	9.77805	6.54243	0.000129657	0.000622667	0.887547	1.67315	9.51264	9.23832	9.45173	10.2044	10.1508	10.1104
b2184	#N/A	radD	Chromosome	2280632	2282392	protein_coding	radD	-0.762411	-1.02811	-0.496715	6.01379	-6.53638	0.000130535	0.000624848	0.963	-1.69632	6.3763	6.32592	6.49871	5.6334	5.75639	5.49199
b3205	#N/A	rapZ	Chromosome	3347115	3347969	protein_coding	rapZ	-0.910144	-1.22744	-0.592845	7.05131	-6.53392	0.000130895	0.000625834	0.909842	-1.87923	7.58139	7.66504	7.36048	6.57589	6.79024	6.33484
b3473	#N/A	yhhS	Chromosome	3610516	3611733	protein_coding	yhhS	0.747722	0.486998	1.00845	6.33063	6.53267	0.000131078	0.000625969	0.919903	1.67914	5.87383	5.94969	5.96046	6.59166	6.63418	6.97395
b1117	#N/A	lolD	Chromosome	1176619	1177320	protein_coding	lolD	-0.799226	-1.07847	-0.519982	6.37896	-6.51954	0.000133015	0.000634476	0.918513	-1.74017	6.87679	6.73628	6.79488	6.05891	6.1332	5.67372
b0128	#N/A	yadH	Chromosome	143702	144472	protein_coding	yadH	-0.947229	-1.27836	-0.616093	6.24455	-6.516	0.000133543	0.000635502	0.924161	-1.92817	6.75213	6.77607	6.79908	6.01468	5.84528	5.28006
b1332	#N/A	ynaJ	Chromosome	1397365	1397622	protein_coding	ynaJ	0.933424	0.607148	1.2597	5.59887	6.51667	0.000133444	0.000635502	0.940892	1.9098	5.03544	5.16039	5.31445	6.20386	6.14111	5.738
b1212	#N/A	prmC	Chromosome	1266094	1266927	protein_coding	prmC	-1.19981	-1.61952	-0.780101	7.53352	-6.51174	0.000134182	0.000637798	0.873881	-2.29709	8.3478	7.93727	8.19657	7.3051	6.65864	6.75577
b2237	#N/A	inaA	Chromosome	2348822	2349472	protein_coding	inaA	-1.14214	-1.54182	-0.742469	5.30756	-6.50948	0.000134522	0.000638268	0.996642	-2.20709	6.12543	5.78738	5.8123	4.89928	4.87926	4.34175
b3942	#N/A	katG	Chromosome	4133835	4136015	protein_coding	katG	-0.904258	-1.22075	-0.587765	7.73813	-6.50819	0.000134717	0.000638268	0.866243	-1.87158	8.05394	8.30587	8.18752	7.07044	7.52489	7.28612
b4583	#N/A	phnE	Chromosome	4322443	4323281	pseudogene	phnE	1.5273	0.992722	2.06188	2.65426	6.50795	0.000134752	0.000638268	1.29876	2.88246	1.7043	1.86359	1.93737	3.16939	3.17811	4.0728
b2318	#N/A	truA	Chromosome	2434824	2435636	protein_coding	truA	0.760689	0.494277	1.0271	7.70826	6.50409	0.000135336	0.000640285	0.862092	1.6943	7.36216	7.27223	7.40708	8.2723	7.95717	7.97863
b0386	#N/A	proC	Chromosome	404835	405644	protein_coding	proC	-0.763685	-1.03153	-0.495841	6.30823	-6.49478	0.000136756	0.000645862	0.894139	-1.69782	6.59091	6.8271	6.7191	5.97482	5.91799	5.81948
b4001	#N/A	yjaH	Chromosome	4200566	4201261	protein_coding	yjaH	-0.909466	-1.22846	-0.590468	7.05948	-6.49428	0.000136832	0.000645862	0.862371	-1.87835	7.35652	7.43143	7.69864	6.55738	6.57584	6.7371
b1522	#N/A	dgcF	Chromosome	1610907	1611854	protein_coding	dgcF	-0.863104	-1.16653	-0.559683	5.19452	-6.47962	0.000139103	0.000655817	0.966528	-1.81895	5.76646	5.5488	5.58041	4.88091	4.68729	4.70326
b0146	#N/A	sfsA	Chromosome	160782	161486	protein_coding	sfsA	-0.791482	-1.07023	-0.512735	4.79491	-6.4679	0.000140948	0.000663747	0.995168	-1.73085	5.13502	5.19072	5.26673	4.42315	4.41971	4.33412
b0173	#N/A	dxr	Chromosome	193521	194717	protein_coding	dxr	-0.729901	-0.98705	-0.472752	7.36292	-6.46564	0.000141307	0.000664668	0.816766	-1.65853	7.82492	7.75855	7.6737	7.13127	6.9501	6.83898
b4312	#N/A	fimB	Chromosome	4540957	4541559	protein_coding	fimB	1.36412	0.883064	1.84517	4.16171	6.45938	0.000142305	0.000668587	1.02176	2.57419	3.41183	3.31933	3.47178	4.38601	5.02491	5.35641
b2159	#N/A	nfo	Chromosome	2250840	2251697	protein_coding	nfo	-0.840283	-1.13668	-0.543884	6.07487	-6.45775	0.000142567	0.000669045	0.863668	-1.7904	6.50223	6.55037	6.55332	5.7605	5.82676	5.25604
b2781	#N/A	mazG	Chromosome	2909894	2910685	protein_coding	mazG	-0.721791	-0.976574	-0.467007	6.45178	-6.45315	0.000143307	0.000671743	0.833739	-1.64923	6.85014	6.70631	6.8691	6.0571	6.22836	5.99965
b2190	#N/A	yejO	Chromosome	2286390	2290180	pseudogene	yejO	0.949905	0.614227	1.28558	5.49495	6.44598	0.00014447	0.000676414	0.86862	1.93175	4.86312	4.98906	5.12376	5.93186	5.74294	6.31898
b3986	#N/A	rplL	Chromosome	4180560	4180925	protein_coding	rplL	0.63373	0.409682	0.857778	10.6116	6.44311	0.000144938	0.000677824	0.747907	1.55157	10.3368	10.235	10.3463	11.0016	10.9543	10.7953
b1767	#N/A	ansA	Chromosome	1850860	1851876	protein_coding	ansA	-0.748383	-1.01339	-0.48338	6.00251	-6.43289	0.00014662	0.000684899	0.840244	-1.67991	6.43262	6.43473	6.25624	5.58883	5.63726	5.66539
b3020	#N/A	ygiS	Chromosome	3166111	3167718	protein_coding	ygiS	0.936728	0.60484	1.26862	5.88735	6.42916	0.000147239	0.000687002	0.820942	1.91418	5.27438	5.37983	5.46064	6.17819	6.23133	6.79971
b4728	#N/A	yadW	Chromosome	176552	176617	protein_coding	yadW	-1.21802	-1.64995	-0.786096	3.42861	-6.42358	0.00014817	0.000690553	1.14289	-2.32628	4.07925	3.95751	4.17851	3.00576	2.99466	2.35594
b3440	#N/A	yhhX	Chromosome	3579768	3580805	protein_coding	yhhX	0.936554	0.604294	1.26881	7.01844	6.42078	0.00014864	0.00069195	0.76155	1.91395	6.36904	6.70994	6.56542	7.52735	7.2155	7.72338
b3493	#N/A	pitA	Chromosome	3637642	3639141	protein_coding	pitA	-0.773134	-1.04783	-0.498439	8.753	-6.41114	0.000150268	0.00069873	0.749078	-1.70898	9.19081	9.18302	9.15908	8.58466	8.25713	8.14332
b3319	#N/A	rplD	Chromosome	3451681	3452286	protein_coding	rplD	0.727076	0.468674	0.985478	11.3307	6.40938	0.000150569	0.000699328	0.694719	1.65528	11.0799	10.8138	10.9469	11.7181	11.6013	11.8244
b3107	#N/A	yhaL	Chromosome	3255043	3255207	protein_coding	yhaL	1.238	0.797844	1.67815	2.84236	6.40689	0.000150994	0.000700503	1.13188	2.35871	2.42698	2.14676	2.16266	3.55126	3.69483	3.07166
b2606	#N/A	rplS	Chromosome	2744183	2744530	protein_coding	rplS	0.989153	0.63715	1.34116	8.50162	6.40101	0.000152002	0.000704372	0.737661	1.98502	8.07625	7.70621	8.10268	9.01894	8.79232	9.31333
b4150	#N/A	ampC	Chromosome	4377811	4378944	protein_coding	ampC	0.881077	0.567416	1.19474	5.10636	6.39861	0.000152416	0.00070549	0.843025	1.84175	4.7368	4.70368	4.52796	5.59511	5.31938	5.75524
b0752	#N/A	zitB	Chromosome	783882	784823	protein_coding	zitB	1.0818	0.69662	1.46699	5.87909	6.39754	0.000152602	0.000705544	0.777942	2.11668	5.22322	5.14855	5.59336	6.52817	6.17696	6.60427
b0560	#N/A	nohD	Chromosome	580834	581379	protein_coding	nohD	-1.5798	-2.143	-1.01661	3.35962	-6.38962	0.000153978	0.000711098	1.14573	-2.98929	3.8985	4.23338	4.36127	2.73289	2.25303	2.67862
b3651	#N/A	trmH	Chromosome	3824515	3825204	protein_coding	trmH	-1.09637	-1.48742	-0.70532	6.32619	-6.38641	0.000154539	0.000712881	0.76919	-2.13816	7.04476	6.61375	6.85797	5.58253	6.08233	5.7758
b3032	#N/A	cpdA	Chromosome	3176006	3176833	protein_coding	cpdA	-0.751657	-1.0201	-0.483217	7.01707	-6.3783	0.000155968	0.000718655	0.719689	-1.68373	7.34744	7.45325	7.35574	6.47678	6.83629	6.63292
b1297	#N/A	puuA	Chromosome	1359490	1360908	protein_coding	puuA	0.869144	0.558548	1.17974	6.78696	6.37424	0.00015669	0.000721163	0.70766	1.82658	6.40829	6.08443	6.48661	7.24772	7.16478	7.32993
b1043	#N/A	csgC	Chromosome	1104961	1105293	protein_coding	csgC	1.70531	1.09566	2.31497	1.49351	6.37167	0.000157148	0.000722456	1.29181	3.261	0.668318	0.958871	0.268747	2.2511	2.10557	2.70843
b0051	#N/A	rsmA	Chromosome	51609	52430	protein_coding	rsmA	-0.816217	-1.1082	-0.524235	7.39598	-6.36769	0.00015786	0.000724029	0.697434	-1.76078	7.92094	7.67683	7.82116	6.94836	7.22595	6.78265
b3012	#N/A	dkgA	Chromosome	3156623	3157450	protein_coding	dkgA	-0.928849	-1.26117	-0.596528	4.83402	-6.36677	0.000158025	0.000724029	0.875093	-1.90376	5.17659	5.3188	5.39803	4.44554	4.15485	4.5103
b3386	#N/A	rpe	Chromosome	3514382	3515059	protein_coding	rpe	-0.645479	-0.876385	-0.414573	6.79265	-6.36765	0.000157868	0.000724029	0.711527	-1.56426	7.12394	7.19231	7.08013	6.5097	6.48799	6.36182
b2926	#N/A	pgk	Chromosome	3071459	3072622	protein_coding	pgk	-1.16589	-1.5838	-0.747984	10.2362	-6.35493	0.000160169	0.000733025	0.657995	-2.24372	10.6784	11.195	10.8176	9.89722	9.56511	9.26356
b2607	#N/A	trmD	Chromosome	2744572	2745339	protein_coding	trmD	0.659799	0.42316	0.896437	11.5542	6.35123	0.000160845	0.000735293	0.620924	1.57986	11.2387	11.1113	11.2271	11.8121	11.8232	12.1128
b1343	#N/A	dbpA	Chromosome	1409511	1410884	protein_coding	dbpA	-1.16424	-1.58209	-0.746397	6.68667	-6.34686	0.000161648	0.00073813	0.698372	-2.24116	7.42765	7.24664	7.33596	6.54187	5.97576	5.59213
b0109	#N/A	nadC	Chromosome	117752	118645	protein_coding	nadC	-0.721018	-0.97986	-0.462176	5.80447	-6.34517	0.00016196	0.000738724	0.744214	-1.64834	6.20983	6.14408	6.19948	5.58506	5.39544	5.2929
b3281	#N/A	aroE	Chromosome	3430020	3430838	protein_coding	aroE	-0.866355	-1.17753	-0.555182	6.97738	-6.342	0.000162546	0.00074057	0.676123	-1.82305	7.47189	7.37793	7.4957	6.64403	6.77609	6.09864
b3666	#N/A	uhpT	Chromosome	3845776	3847167	protein_coding	uhpT	1.47702	0.946061	2.00798	3.05545	6.33662	0.000163546	0.000744289	1.02733	2.78373	1.99896	2.41534	2.49268	3.45522	4.13914	3.83138
b1360	#N/A	ydaV	Chromosome	1421983	1422729	protein_coding	ydaV	-5.34959	-7.27402	-3.42516	-0.618626	-6.33215	0.000164382	0.00074726	1.35328	-40.7743	1.87817	1.55464	1.89615	-5.57544	-0.940447	-2.52482
b3196	#N/A	yrbG	Chromosome	3340275	3341252	protein_coding	yrbG	0.751089	0.480847	1.02133	6.2306	6.33096	0.000164606	0.000747438	0.678939	1.68306	5.78422	5.76273	5.91991	6.50903	6.54038	6.86733
b4311	#N/A	nanC	Chromosome	4538785	4539501	protein_coding	nanC	1.72879	1.1064	2.35119	2.1669	6.32718	0.000165318	0.000749835	1.14531	3.31451	1.00475	1.00162	1.79512	2.96759	2.87072	3.36158
b0554	#N/A	essD	Chromosome	577398	577613	protein_coding	essD	3.65565	2.33875	4.97256	1.36659	6.32327	0.000166058	0.000752352	1.26372	12.6026	0.0162416	0.698004	-2.0969	2.72376	3.19645	3.66196
b1856	#N/A	mepM	Chromosome	1940313	1941635	protein_coding	mepM	-0.950012	-1.2923	-0.607719	8.47826	-6.32213	0.000166274	0.000752493	0.639513	-1.93189	9.11757	8.80394	9.04849	8.25675	7.99913	7.64366
b0831	#N/A	gsiC	Chromosome	870967	871887	protein_coding	gsiC	-1.36004	-1.8504	-0.869689	4.78915	-6.31793	0.000167073	0.000755269	0.829781	-2.56693	5.72852	5.10999	5.56296	4.27787	4.15798	3.89757
b0241	#N/A	phoE	Chromosome	259045	260100	protein_coding	phoE	1.2016	0.768258	1.63494	3.5282	6.31631	0.000167385	0.000755836	0.930861	2.29994	3.08062	3.07101	2.59068	4.02633	4.10718	4.2934
b0030	#N/A	rihC	Chromosome	27293	28207	protein_coding	rihC	-0.966123	-1.31462	-0.617623	5.64921	-6.31483	0.000167668	0.000756272	0.724264	-1.95358	6.11277	6.29241	6.16157	5.29723	5.37008	4.6612
b1225	#N/A	narH	Chromosome	1283604	1285142	protein_coding	narH	-0.825682	-1.12373	-0.527635	5.24167	-6.31044	0.000168512	0.000756723	0.758735	-1.77237	5.53532	5.62853	5.75292	4.7431	4.83117	4.959
b1634	#N/A	dtpA	Chromosome	1712769	1714271	protein_coding	dtpA	-0.724481	-0.985929	-0.463032	7.31577	-6.31208	0.000168196	0.000756723	0.62921	-1.65231	7.78138	7.56146	7.70983	6.98322	7.07925	6.77949
b2392	#N/A	mntH	Chromosome	2511468	2512706	protein_coding	mntH	0.742728	0.474699	1.01076	6.83858	6.31218	0.000168176	0.000756723	0.629757	1.67334	6.48527	6.41855	6.49814	7.34584	6.98084	7.30283
b3670	#N/A	ilvN	Chromosome	3850802	3851092	protein_coding	ilvN	2.51629	1.60808	3.4245	2.47005	6.31114	0.000168376	0.000756723	1.06003	5.72109	1.53881	1.25232	1.21389	4.32089	4.05788	2.43652
b4139	#N/A	aspA	Chromosome	4366891	4368327	protein_coding	aspA	-1.56936	-2.13631	-1.00242	9.1495	-6.30543	0.00016948	0.000760228	0.613402	-2.96774	9.88776	10.0177	10.1511	8.40461	9.03519	7.40057
b2573	#N/A	rpoE	Chromosome	2709437	2710012	protein_coding	rpoE	0.860106	0.549228	1.17098	7.50454	6.30223	0.000170103	0.000762183	0.613991	1.81517	6.91759	7.14125	7.1697	7.7981	8.15163	7.84897
b2585	#N/A	pssA	Chromosome	2722727	2724082	protein_coding	pssA	-0.702169	-0.956083	-0.448254	7.91611	-6.29922	0.000170691	0.000763972	0.610184	-1.62695	8.32574	8.37355	8.17051	7.63629	7.54441	7.44617
b2669	#N/A	stpA	Chromosome	2798091	2798495	protein_coding	stpA	0.954987	0.609578	1.3004	4.12303	6.2979	0.000170948	0.000764282	0.824473	1.93856	3.77198	3.7061	3.4624	4.6713	4.4455	4.68088
b0115	#N/A	aceF	Chromosome	125695	127587	protein_coding	aceF	-1.74756	-2.38003	-1.11509	10.5338	-6.29396	0.000171722	0.000766897	0.580429	-3.3579	11.4873	11.2805	11.443	10.1396	8.76147	10.0907
b4533	#N/A	ynfO	Chromosome	1636756	1636989	protein_coding	ynfO	-1.62606	-2.2148	-1.03732	2.72144	-6.29138	0.00017223	0.000768325	1.12699	-3.0867	3.36314	3.39744	3.79325	1.9244	1.72252	2.12789
b4575	#N/A	yjgX	Chromosome	4499593	4500791	pseudogene	yjgX	0.694874	0.443179	0.94657	7.06162	6.28874	0.000172753	0.000769811	0.597316	1.61874	6.64514	6.68761	6.71367	7.29434	7.34855	7.68041
b2898	#N/A	ygfZ	Chromosome	3041313	3042293	protein_coding	ygfZ	-0.703731	-0.958825	-0.448636	7.55804	-6.28402	0.000173689	0.000773135	0.59169	-1.62871	7.87885	8.02277	7.87519	7.14715	7.3689	7.05537
b3928	#N/A	zapB	Chromosome	4118515	4118760	protein_coding	zapB	0.963674	0.614298	1.31305	6.69845	6.28302	0.000173889	0.000773176	0.597822	1.95027	6.06445	6.37603	6.31282	7.12521	7.4628	6.84939
b2154	#N/A	yeiG	Chromosome	2243910	2244746	protein_coding	yeiG	0.770236	0.490727	1.04974	6.16224	6.27712	0.00017507	0.000776731	0.613213	1.70555	5.71094	5.75025	5.931	6.67041	6.51747	6.39336
b4113	#N/A	basR	Chromosome	4333282	4333950	protein_coding	basR	0.785512	0.500483	1.07054	8.15258	6.27764	0.000174967	0.000776731	0.586749	1.7237	7.85284	7.58208	7.79126	8.45686	8.73322	8.4992
b1158	#N/A	pinE	Chromosome	1209685	1210239	protein_coding	pinE	1.59104	1.01343	2.16865	2.77053	6.2745	0.000175598	0.000778222	0.997795	3.01266	1.57034	2.0685	2.23056	3.50936	3.22055	4.02386
b1598	#N/A	ydgD	Chromosome	1671960	1672781	protein_coding	ydgD	0.994192	0.632708	1.35568	5.48145	6.2649	0.000177547	0.000786004	0.644955	1.99196	4.8439	5.17096	5.00437	6.15545	5.64841	6.06563
b2092	#N/A	gatC	Chromosome	2172921	2174278	pseudogene	gatC	-3.47276	-4.736	-2.20952	9.73209	-6.26212	0.000178115	0.000787659	0.55084	-11.1021	11.6546	11.8648	11.7879	8.69171	9.16192	5.23161
b0305	#N/A	rclR	Chromosome	320227	321081	protein_coding	rclR	1.70903	1.08588	2.33218	1.81908	6.24728	0.000181183	0.000799486	1.10257	3.26941	1.17851	1.16098	0.506439	2.64856	2.37613	3.04387
b3131	#N/A	agaR	Chromosome	3277856	3278665	protein_coding	agaR	0.673829	0.428165	0.919494	5.61339	6.24797	0.000181038	0.000799486	0.615606	1.5953	5.24659	5.29322	5.32743	6.03696	5.8854	5.89076
b0633	#N/A	rlpA	Chromosome	664102	665190	protein_coding	rlpA	-0.746382	-1.01859	-0.474176	7.63448	-6.24592	0.000181468	0.000799876	0.543938	-1.67758	8.08549	7.96943	8.02792	7.27063	7.48131	6.97211
b0864	#N/A	artP	Chromosome	903006	903734	protein_coding	artP	-1.14455	-1.56208	-0.727015	6.93382	-6.24417	0.000181833	0.000800545	0.565351	-2.21077	7.54117	7.76903	7.24927	6.16644	6.64257	6.23443
b1234	#N/A	rssA	Chromosome	1289245	1290150	protein_coding	rssA	-0.686346	-0.936762	-0.435931	7.04257	-6.24331	0.000182014	0.000800545	0.549479	-1.6092	7.44742	7.38349	7.41013	6.83686	6.71432	6.46321
b1891	#N/A	flhC	Chromosome	1977266	1977844	protein_coding	flhC	-0.999431	-1.36423	-0.634629	5.21793	-6.24062	0.000182579	0.000801948	0.678068	-1.99921	5.58344	5.98873	5.70201	4.76329	4.79752	4.47258
b3010	#N/A	yqhC	Chromosome	3154262	3155218	protein_coding	yqhC	0.848395	0.538641	1.15815	4.19999	6.23898	0.000182925	0.000801948	0.745827	1.8005	3.78548	3.85342	3.66822	4.63035	4.46328	4.79919
b3389	#N/A	aroB	Chromosome	3517398	3518486	protein_coding	aroB	-0.696326	-0.950529	-0.442123	9.46922	-6.23971	0.000182771	0.000801948	0.529753	-1.62037	9.88443	9.79259	9.86173	9.26774	9.14343	8.86539
b1472	#N/A	yddL	Chromosome	1545738	1546028	protein_coding	yddL	1.69601	1.0766	2.31541	2.29792	6.23717	0.000183306	0.000802753	1.02648	3.24003	1.29635	1.14199	1.67026	2.76885	3.1088	3.80127
b1210	#N/A	hemA	Chromosome	1263714	1264970	protein_coding	hemA	-0.669192	-0.913684	-0.424699	8.7235	-6.23472	0.000183825	0.00080416	0.53195	-1.59018	9.14802	9.06034	9.03075	8.49039	8.40113	8.21035
b0721	#N/A	sdhC	Chromosome	755177	755566	protein_coding	sdhC	1.94341	1.23287	2.65396	6.98438	6.23023	0.000184781	0.000806605	0.535799	3.84615	6.25115	5.82357	6.17958	7.95338	8.86231	6.83628
b3460	#N/A	livJ	Chromosome	3598555	3599658	protein_coding	livJ	0.8662	0.549546	1.18285	4.70422	6.23111	0.000184592	0.000806605	0.678956	1.82285	4.17467	4.26224	4.29409	5.07471	4.94401	5.47562
b0872	#N/A	hcr	Chromosome	911182	912150	protein_coding	hcr	1.23975	0.78631	1.69319	2.11046	6.22796	0.000185264	0.000807847	1.03605	2.36158	1.31509	1.65178	1.58636	2.80393	2.72673	2.57887
b1111	#N/A	comR	Chromosome	1168200	1168832	protein_coding	comR	0.77871	0.493826	1.06359	6.04252	6.22645	0.000185589	0.000808395	0.56165	1.7156	5.58634	5.74161	5.55856	6.3152	6.32321	6.73021
b2255	#N/A	arnA	Chromosome	2368039	2370021	protein_coding	arnA	-1.05271	-1.43811	-0.667305	10.2851	-6.22196	0.000186553	0.000811055	0.490141	-2.07442	10.9842	10.6706	10.9267	9.97491	9.97197	9.18218
b3225	#N/A	nanA	Chromosome	3372683	3373576	protein_coding	nanA	-1.72401	-2.3552	-1.09282	5.46245	-6.22175	0.000186598	0.000811055	0.659834	-3.30354	6.242	6.87926	6.00477	4.47576	4.87167	4.30124
b0686	#N/A	ybfF	Chromosome	712038	712802	protein_coding	ybfF	-0.663132	-0.906401	-0.419864	5.96629	-6.20936	0.000189288	0.000821867	0.564348	-1.58352	6.3148	6.37094	6.25012	5.6707	5.64618	5.54499
b1277	#N/A	ribA	Chromosome	1338570	1339160	protein_coding	ribA	-0.726664	-0.993399	-0.459928	7.29014	-6.20562	0.00019011	0.000824553	0.497364	-1.65481	7.6682	7.76613	7.65477	7.08388	6.92832	6.63951
b1438	#N/A	hicB	Chromosome	1509508	1509924	protein_coding	hicB	0.708538	0.448286	0.96879	4.82653	6.20157	0.000191003	0.000827546	0.627709	1.63415	4.50146	4.40642	4.47995	5.19687	5.10637	5.2681
b2761	#N/A	cas3	Chromosome	2884553	2887219	protein_coding	cas3	1.29259	0.817684	1.7675	4.18229	6.19988	0.000191376	0.00082812	0.696624	2.44968	3.35863	3.29805	3.79698	4.51599	5.05872	5.06534
b3424	#N/A	glpG	Chromosome	3560622	3561452	protein_coding	glpG	-0.725251	-0.991749	-0.458753	7.20122	-6.19908	0.000191555	0.00082812	0.491067	-1.65319	7.68203	7.46595	7.56611	6.85736	6.98481	6.65107
b4304	#N/A	sgcC	Chromosome	4528930	4530243	protein_coding	sgcC	0.790134	0.499754	1.08051	5.25743	6.19821	0.000191747	0.00082812	0.584322	1.72923	4.803	4.87729	4.8564	5.65877	5.42814	5.92099
b3806	#N/A	cyaA	Chromosome	3991153	3993699	protein_coding	cyaA	-0.74269	-1.0161	-0.469284	9.70912	-6.18773	0.00019409	0.000837347	0.461051	-1.67329	9.99373	10.2521	10.0387	9.25848	9.47259	9.23919
b2948	#N/A	yqgE	Chromosome	3092937	3093500	protein_coding	yqgE	-0.66892	-0.915278	-0.422562	6.61791	-6.18499	0.000194707	0.000839119	0.493419	-1.58988	6.98386	7.05	6.8753	6.31444	6.31064	6.17322
b0317	#N/A	yahC	Chromosome	334525	335022	protein_coding	yahC	2.3573	1.48789	3.22671	0.264845	6.17621	0.0001967	0.000845916	1.16636	5.12411	-1.43748	-0.481702	-0.843145	1.34342	0.934022	2.07395
b3983	#N/A	rplK	Chromosome	4178447	4178875	protein_coding	rplK	0.573317	0.361898	0.784735	10.9146	6.17708	0.000196502	0.000845916	0.413517	1.48794	10.6261	10.603	10.6464	11.2401	11.1174	11.2545
b4453	#N/A	ldrD	Chromosome	3699980	3700087	protein_coding	ldrD	0.727295	0.458834	0.995756	5.85942	6.17109	0.000197875	0.000850068	0.501771	1.65553	5.40583	5.48808	5.61046	6.19398	6.33499	6.12319
sroH	#N/A	#N/A	Chromosome	4190327	4190487	ncRNA	#N/A	1.62664	1.0251	2.22818	1.68545	6.15972	0.000200506	0.000860462	1.01573	3.08793	0.448353	1.04314	1.12152	2.40755	2.35451	2.73764
b2251	#N/A	nudI	Chromosome	2364554	2364979	protein_coding	nudI	-1.28023	-1.75383	-0.806636	7.54206	-6.15761	0.000200999	0.000861665	0.438251	-2.42878	8.53013	8.2164	7.94591	7.12	6.94514	6.49477
b3034	#N/A	nudF	Chromosome	3177281	3177910	protein_coding	nudF	-0.674174	-0.923716	-0.424633	5.67026	-6.15406	0.000201831	0.00086432	0.517828	-1.59568	6.04283	5.93873	6.04854	5.40112	5.29548	5.29487
b2331	#N/A	smrB	Chromosome	2448606	2449157	protein_coding	smrB	1.14017	0.718038	1.56231	5.23569	6.1525	0.000202198	0.000864982	0.531313	2.20407	4.50555	4.85851	4.50301	5.57112	5.6113	6.36463
b0008	#N/A	talB	Chromosome	8238	9191	protein_coding	talB	-0.827157	-1.1337	-0.520616	10.4756	-6.14655	0.000203603	0.000870076	0.391327	-1.77419	10.8282	10.987	10.9341	9.99953	10.3681	9.73667
b1490	#N/A	dosC	Chromosome	1565758	1567140	protein_coding	dosC	1.04284	0.655409	1.43027	3.94423	6.13137	0.000207237	0.000884125	0.640834	2.06028	3.27498	3.26772	3.67636	4.46758	4.36401	4.61473
b1982	#N/A	amn	Chromosome	2055061	2056515	protein_coding	amn	-1.14289	-1.56752	-0.718266	7.8555	-6.131	0.000207326	0.000884125	0.400061	-2.20823	8.46529	8.65278	8.4383	7.4681	7.59339	6.51516
b3283	#N/A	yrdD	Chromosome	3431420	3431962	protein_coding	yrdD	-0.65998	-0.905411	-0.41455	5.90449	-6.1254	0.000208686	0.000888619	0.462688	-1.58006	6.22848	6.2258	6.29376	5.65638	5.57671	5.44584
sokC	#N/A	#N/A	Chromosome	16952	17006	ncRNA	#N/A	1.51737	0.95305	2.0817	3.80789	6.12486	0.000208817	0.000888619	0.650093	2.8627	3.21638	3.24121	2.71441	4.30261	5.10314	4.2696
b0639	#N/A	nadD	Chromosome	669931	670572	protein_coding	nadD	-1.23355	-1.69248	-0.774623	6.22976	-6.12274	0.000209334	0.000889048	0.450192	-2.35145	7.04195	6.48785	6.92312	5.46279	6.00207	5.46081
b0984	#N/A	gfcD	Chromosome	1045849	1047945	protein_coding	gfcD	0.864149	0.542649	1.18565	4.90997	6.12266	0.000209355	0.000889048	0.521571	1.82027	4.44517	4.44372	4.46593	5.34565	5.06539	5.69398
b4018	#N/A	iclR	Chromosome	4222804	4223628	protein_coding	iclR	0.755531	0.474279	1.03678	5.73386	6.11912	0.000210222	0.000891797	0.445563	1.68825	5.35468	5.50397	5.26673	6.06976	6.26431	5.94373
b1530	#N/A	marR	Chromosome	1619120	1619554	protein_coding	marR	1.28879	0.808742	1.76883	5.68458	6.11548	0.000211116	0.000893725	0.448295	2.44323	4.81292	5.1051	4.97991	6.02957	6.05746	7.1225
b3079	#N/A	ygjJ	Chromosome	3227801	3228871	protein_coding	ygjJ	-1.05087	-1.44228	-0.659457	3.93975	-6.11569	0.000211064	0.000893725	0.687151	-2.07178	4.34388	4.53021	4.58095	3.60198	3.17194	3.40955
b1118	#N/A	lolE	Chromosome	1177320	1178564	protein_coding	lolE	-0.870144	-1.19447	-0.545822	7.41998	-6.11148	0.000212105	0.000896978	0.378332	-1.82785	7.90228	7.72387	7.9925	6.99797	7.26883	6.63447
b3054	#N/A	ygiF	Chromosome	3199664	3200965	protein_coding	ygiF	-0.713342	-0.979316	-0.447369	6.9078	-6.10931	0.000212645	0.000897391	0.386496	-1.6396	7.22863	7.27059	7.35637	6.5689	6.72278	6.29953
b3804	#N/A	hemD	Chromosome	3989088	3989828	protein_coding	hemD	-0.761203	-1.04499	-0.477417	6.24511	-6.11001	0.000212471	0.000897391	0.423341	-1.6949	6.60287	6.67735	6.60647	5.73119	6.12205	5.73076
b2747	#N/A	ispD	Chromosome	2871780	2872490	protein_coding	ispD	-0.705979	-0.96926	-0.442698	7.0033	-6.10808	0.000212952	0.000897756	0.381639	-1.63125	7.47294	7.30993	7.3292	6.68753	6.78167	6.43852
b1852	#N/A	zwf	Chromosome	1934839	1936314	protein_coding	zwf	-0.761976	-1.04622	-0.477731	9.09561	-6.10634	0.000213384	0.000898644	0.368107	-1.69581	9.46964	9.5464	9.53137	8.77169	8.92299	8.33155
b0861	#N/A	artM	Chromosome	900866	901534	protein_coding	artM	-1.08538	-1.49042	-0.680348	6.59509	-6.10411	0.000213943	0.000900068	0.402437	-2.12194	7.32422	6.89883	7.10598	5.85449	6.42588	5.96117
b3867	#N/A	hemN	Chromosome	4052045	4053418	protein_coding	hemN	-0.638416	-0.876737	-0.400095	7.84552	-6.10202	0.000214467	0.000901338	0.363382	-1.55662	8.16993	8.26066	8.14416	7.57922	7.58848	7.33065
b0819	#N/A	ldtB	Chromosome	854824	855744	protein_coding	ldtB	-0.589598	-0.809853	-0.369343	8.19874	-6.09766	0.000215564	0.00090479	0.360097	-1.50483	8.47444	8.50309	8.48452	7.90572	7.82884	7.9958
b2946	#N/A	rsmE	Chromosome	3091134	3091865	protein_coding	rsmE	-0.754038	-1.03575	-0.472323	7.29063	-6.09699	0.000215734	0.00090479	0.361463	-1.68651	7.66204	7.83423	7.6238	6.95277	7.0631	6.60783
b0075	#N/A	leuL	Chromosome	83622	83708	protein_coding	leuL	2.08416	1.30472	2.86359	0.249741	6.0909	0.000217276	0.00091032	1.06083	4.24027	-0.469185	-1.45256	-0.587888	1.47984	1.04613	1.4821
b2531	#N/A	iscR	Chromosome	2661643	2662131	protein_coding	iscR	0.976328	0.610935	1.34172	8.37469	6.0865	0.0002184	0.000913564	0.346894	1.96745	8.03746	7.73519	7.82643	9.01602	8.50503	9.12799
b4191	#N/A	ulaR	Chromosome	4417698	4418453	protein_coding	ulaR	0.830299	0.519538	1.14106	4.34762	6.08611	0.0002185	0.000913564	0.537487	1.77805	3.85114	3.905	3.98566	4.59323	4.90922	4.8415
b1372	#N/A	stfR	Chromosome	1429049	1432411	protein_coding	stfR	-1.32622	-1.82288	-0.829565	5.39159	-6.08263	0.000219394	0.000916358	0.467589	-2.50745	5.89188	6.07695	6.3754	5.04935	4.70448	4.25149
b2677	#N/A	proV	Chromosome	2804815	2806017	protein_coding	proV	0.971421	0.607244	1.3356	7.81543	6.07614	0.000221071	0.000922414	0.332888	1.96077	7.49903	7.26073	7.312	8.29232	8.67433	7.85414
b4167	#N/A	nnr	Chromosome	4394066	4395613	protein_coding	nnr	0.849566	0.530683	1.16845	6.05999	6.06873	0.000223003	0.00092952	0.362335	1.80196	5.5413	5.57999	5.64093	6.34602	6.30502	6.9467
b4394	#N/A	yjjX	Chromosome	4633233	4633745	protein_coding	yjjX	0.748301	0.467248	1.02935	5.14746	6.06487	0.000224016	0.000932788	0.42682	1.67981	4.71932	4.92665	4.68345	5.43927	5.57438	5.54169
b2257	#N/A	arnT	Chromosome	2370908	2372560	protein_coding	arnT	-1.16319	-1.60036	-0.72603	8.07529	-6.06094	0.000225051	0.000936139	0.311142	-2.23953	8.90995	8.36475	8.74611	7.55271	7.83593	7.04226
b1536	#N/A	ydeI	Chromosome	1624105	1624497	protein_coding	ydeI	1.30368	0.813043	1.79432	1.81612	6.0526	0.000227269	0.000943434	0.867385	2.46858	1.35184	1.00162	1.04815	2.34937	2.52867	2.61709
b2311	#N/A	ubiX	Chromosome	2428057	2428626	protein_coding	ubiX	-0.692435	-0.953012	-0.431858	5.62418	-6.05306	0.000227146	0.000943434	0.39568	-1.61601	6.04353	5.99205	5.89658	5.28176	5.34015	5.19101
b3612	#N/A	gpmM	Chromosome	3785260	3786804	protein_coding	gpmM	-0.783616	-1.07863	-0.4886	7.88324	-6.05047	0.00022784	0.000943874	0.298067	-1.72144	8.14364	8.50588	8.22164	7.4982	7.39428	7.53577
b3856	#N/A	mobB	Chromosome	4040906	4041433	protein_coding	mobB	1.45248	0.905661	1.9993	5.48258	6.05059	0.000227807	0.000943874	0.369337	2.73679	5.04107	4.30126	4.85998	6.52489	5.78596	6.3823
b0113	#N/A	pdhR	Chromosome	122092	122856	protein_coding	pdhR	-1.04661	-1.44143	-0.651783	7.71738	-6.03828	0.000231134	0.000956548	0.284171	-2.06566	8.2177	8.24643	8.16961	7.29396	6.69241	7.68417
b2820	#N/A	recB	Chromosome	2952461	2956003	protein_coding	recB	-0.857197	-1.18078	-0.533615	7.88616	-6.03433	0.000232213	0.000960033	0.277587	-1.81152	8.35786	8.07014	8.40761	7.29742	7.66948	7.51442
b2179	#N/A	yejE	Chromosome	2275273	2276298	protein_coding	yejE	0.903302	0.5621	1.2445	5.62163	6.03052	0.000233259	0.000963381	0.343033	1.87034	5.11109	5.06912	5.21179	6.05619	5.76768	6.51389
b0432	#N/A	cyoA	Chromosome	450663	451610	protein_coding	cyoA	-1.013	-1.39619	-0.6298	10.3083	-6.0217	0.000235698	0.000970871	0.236828	-2.0181	10.9742	10.6274	10.9608	10.1275	9.73286	9.42706
b0637	#N/A	rsfS	Chromosome	668719	669036	protein_coding	rsfS	-0.669646	-0.922996	-0.416296	6.4309	-6.02084	0.000235938	0.000970871	0.297459	-1.59068	6.77431	6.86305	6.66388	6.03512	6.14032	6.10874
b1709	#N/A	btuD	Chromosome	1792809	1793558	protein_coding	btuD	-0.832416	-1.14741	-0.517423	5.26561	-6.01966	0.000236267	0.000970871	0.392775	-1.78066	5.73114	5.7889	5.52628	4.74536	4.97266	4.82935
b3070	#N/A	nfeF	Chromosome	3215727	3216491	protein_coding	nfeF	0.957096	0.595088	1.3191	4.58964	6.0224	0.000235505	0.000970871	0.43037	1.9414	4.18744	4.10938	3.91519	4.91741	4.94762	5.46081
b4145	#N/A	yjeJ	Chromosome	4373365	4374234	protein_coding	yjeJ	0.984462	0.611967	1.35696	4.80386	6.02021	0.000236114	0.000970871	0.401765	1.97858	4.26898	4.61008	4.10202	5.18528	5.41906	5.23776
b3895	#N/A	fdhD	Chromosome	4086016	4086849	protein_coding	fdhD	-0.841363	-1.15979	-0.522931	5.54307	-6.01865	0.000236548	0.000971042	0.359428	-1.79174	6.12078	5.89121	5.95629	5.31254	5.11604	4.86154
b2524	#N/A	iscX	Chromosome	2656536	2656736	protein_coding	iscX	0.721162	0.447899	0.994425	5.62118	6.01151	0.000238552	0.00097828	0.317751	1.64851	5.20701	5.15566	5.3968	6.01093	5.929	6.0277
b3328	#N/A	gspG	Chromosome	3461023	3461460	protein_coding	gspG	1.75213	1.08786	2.4164	1.12102	6.00831	0.000239457	0.000981003	0.899572	3.36855	0.378812	0.278628	-0.015982	2.00198	1.54307	2.53961
b3423	#N/A	glpR	Chromosome	3559848	3560605	pseudogene	glpR	-0.681419	-0.939816	-0.423022	6.82078	-6.00703	0.00023982	0.000981498	0.259495	-1.60372	7.26462	7.12925	7.11499	6.47474	6.62066	6.32043
b2400	#N/A	gltX	Chromosome	2519257	2520672	protein_coding	gltX	-0.643219	-0.887376	-0.399062	9.12269	-6.00098	0.000241542	0.000987552	0.234649	-1.56181	9.50258	9.45455	9.37051	8.72941	8.92906	8.75001
b2576	#N/A	srmB	Chromosome	2712896	2714230	protein_coding	srmB	-0.747607	-1.03156	-0.463654	8.0451	-5.99736	0.000242578	0.000990793	0.231501	-1.679	8.52108	8.38368	8.44308	7.89407	7.55363	7.47507
b1560	#N/A	ydfU	Chromosome	1643255	1644304	protein_coding	ydfU	1.02699	0.636451	1.41753	4.06718	5.9901	0.000244671	0.000998337	0.446448	2.03777	3.52881	3.46392	3.63937	4.74536	4.19493	4.8307
b3415	#N/A	gntT	Chromosome	3546559	3547875	protein_coding	gntT	-1.27837	-1.76497	-0.791758	8.78982	-5.98424	0.000246378	0.00100429	0.212361	-2.42564	9.44759	9.59846	9.55976	8.39385	8.53521	7.20402
b3553	#N/A	ghrB	Chromosome	3717310	3718284	protein_coding	ghrB	-0.8087	-1.11662	-0.500777	7.01458	-5.98242	0.000246909	0.00100545	0.223938	-1.75163	7.31756	7.66171	7.41074	6.70155	6.63081	6.3651
b0642	#N/A	leuS	Chromosome	672201	674783	protein_coding	leuS	-0.618753	-0.854451	-0.383054	9.57504	-5.97988	0.000247654	0.00100747	0.199687	-1.53555	9.93522	9.79743	9.93061	9.27986	9.36016	9.14696
b4246	#N/A	pyrL	Chromosome	4472399	4472533	protein_coding	pyrL	2.07248	1.28131	2.86365	1.00843	5.96697	0.000251476	0.001022	0.855737	4.20609	0.188709	0.207369	-0.43979	2.34937	1.38148	2.36346
b3821	#N/A	pldA	Chromosome	4004862	4005731	protein_coding	pldA	-0.760121	-1.05038	-0.469866	6.5512	-5.96534	0.000251964	0.00102296	0.219803	-1.69363	7.00601	6.98823	6.87575	6.16897	6.40171	5.86651
b0893	#N/A	serS	Chromosome	939428	940720	protein_coding	serS	-0.627555	-0.86723	-0.38788	9.06556	-5.96432	0.00025227	0.00102318	0.188102	-1.54494	9.42836	9.42938	9.3606	8.86276	8.74949	8.5628
b0487	#N/A	cueR	Chromosome	513993	514400	protein_coding	cueR	0.634131	0.391892	0.87637	5.70652	5.96304	0.000252655	0.00102372	0.251281	1.552	5.33874	5.37679	5.43807	6.03512	5.94897	6.10145
b2157	#N/A	yeiE	Chromosome	2248737	2249618	protein_coding	yeiE	0.682175	0.421415	0.942934	6.75049	5.9592	0.00025381	0.00102737	0.188176	1.60456	6.28303	6.54361	6.44434	7.1025	7.06974	7.05971
b0557	#N/A	borD	Chromosome	578600	578893	protein_coding	borD	1.75782	1.08563	2.43	7.87773	5.95684	0.000254524	0.0010285	0.181622	3.38186	6.73918	7.05318	6.97394	8.01549	9.44001	9.04456
b2432	#N/A	yfeY	Chromosome	2550641	2551216	protein_coding	yfeY	1.05814	0.653492	1.46279	5.94377	5.9566	0.000254595	0.0010285	0.22658	2.08225	5.14944	5.5791	5.43328	6.15969	6.63362	6.70751
b0627	#N/A	tatE	Chromosome	658947	659150	protein_coding	tatE	-1.02053	-1.41092	-0.630144	4.99926	-5.95475	0.000255155	0.00102974	0.341103	-2.02866	5.55909	5.63108	5.43448	4.42596	4.89057	4.05435
b4277	#N/A	yjgZ	Chromosome	4501260	4501589	protein_coding	yjgZ	1.21172	0.748113	1.67533	2.93678	5.95364	0.000255494	0.00103009	0.565169	2.31614	2.16308	2.31722	2.5646	3.76663	3.23836	3.57078
b4123	#N/A	dcuB	Chromosome	4347404	4348744	protein_coding	dcuB	-0.815129	-1.12706	-0.5032	4.87517	-5.95254	0.000255827	0.00103041	0.34906	-1.75946	5.36708	5.14974	5.25862	4.47032	4.32287	4.68238
b2905	#N/A	gcvT	Chromosome	3049573	3050667	protein_coding	gcvT	-1.28928	-1.78289	-0.795664	9.0085	-5.94965	0.000256707	0.00103293	0.167109	-2.44405	9.70876	9.87079	9.67874	8.5131	8.84231	7.4373
b1279	#N/A	lapA	Chromosome	1340243	1340551	protein_coding	lapA	0.637198	0.393119	0.881277	6.8366	5.94671	0.000257609	0.00103553	0.168975	1.55531	6.58175	6.56247	6.48256	7.21429	7.23965	6.93886
b3785	#N/A	wzzE	Chromosome	3969031	3970077	protein_coding	wzzE	-0.75847	-1.04906	-0.467882	7.54977	-5.94556	0.00025796	0.00103592	0.164742	-1.6917	8.08088	7.76632	7.96826	7.2517	7.26919	6.96225
b1219	#N/A	ychN	Chromosome	1273246	1273599	protein_coding	ychN	0.785084	0.484257	1.08591	4.40806	5.94472	0.00025822	0.00103594	0.345681	1.72319	4.04599	4.10694	3.99219	4.95106	4.78546	4.56672
b0597	#N/A	entH	Chromosome	629300	629713	protein_coding	entH	1.03447	0.637833	1.43111	2.84329	5.94097	0.000259374	0.0010375	0.57629	2.04836	2.33817	2.29161	2.25251	3.23513	3.24424	3.69807
b1502	#N/A	ydeQ	Chromosome	1586820	1587734	protein_coding	ydeQ	2.01558	1.2429	2.78827	1.30815	5.94194	0.000259074	0.0010375	0.796269	4.04344	0.0613294	-0.0303225	0.678392	2.23834	1.82037	3.0808
b3620	#N/A	waaF	Chromosome	3794929	3795975	protein_coding	waaF	-0.637007	-0.881241	-0.392773	6.95097	-5.94115	0.00025932	0.0010375	0.1696	-1.5551	7.2897	7.35054	7.25743	6.73147	6.65919	6.41747
b0330	#N/A	prpR	Chromosome	346857	348443	protein_coding	prpR	1.43713	0.885569	1.98869	3.16963	5.93521	0.00026116	0.00104361	0.517208	2.70781	2.51064	2.15625	2.41698	3.44415	3.99989	4.48985
b3255	#N/A	accB	Chromosome	3405436	3405906	protein_coding	accB	-0.965262	-1.33579	-0.594732	8.75042	-5.93409	0.000261509	0.00104398	0.150106	-1.95242	9.35987	9.05171	9.2209	8.06107	8.6594	8.14958
b0908	#N/A	aroA	Chromosome	958812	960095	protein_coding	aroA	-0.967402	-1.33891	-0.595897	8.72911	-5.93164	0.000262275	0.00104525	0.146834	-1.95532	9.36774	9.26111	9.18712	8.36698	8.54881	7.64289
b3001	#N/A	gpr	Chromosome	3147897	3148937	protein_coding	gpr	-0.928715	-1.28538	-0.572054	5.96614	-5.93143	0.000262341	0.00104525	0.218884	-1.90358	6.37351	6.64779	6.37977	5.72891	5.20779	5.45905
b3338	#N/A	chiA	Chromosome	3467160	3469853	protein_coding	chiA	0.779619	0.480114	1.07913	5.36071	5.92938	0.00026298	0.00104677	0.236582	1.71668	5.00835	4.88444	4.89353	5.57747	5.73773	6.06274
b3320	#N/A	rplC	Chromosome	3452297	3452926	protein_coding	rplC	0.716475	0.441068	0.991883	11.6726	5.92594	0.000264063	0.00105005	0.0832617	1.64316	11.4282	11.1292	11.3367	12.1109	11.8929	12.1377
b2533	#N/A	suhB	Chromosome	2663442	2664245	protein_coding	suhB	-1.26969	-1.75831	-0.781074	9.17922	-5.91919	0.000266199	0.00105751	0.127184	-2.4111	10.1949	9.77335	9.54838	8.68555	8.58362	8.28952
b2339	#N/A	yfcV	Chromosome	2455083	2455646	protein_coding	yfcV	1.37343	0.844674	1.90219	2.10255	5.91675	0.000266977	0.00105956	0.662156	2.59086	1.13699	1.67838	1.44106	2.76885	2.50924	3.0808
rybB	#N/A	#N/A	Chromosome	887977	888057	ncRNA	#N/A	1.34173	0.824993	1.85846	2.27107	5.91465	0.000267646	0.00106118	0.630082	2.53455	1.82686	1.59708	1.30069	2.73289	3.13439	3.03449
b2749	#N/A	ygbE	Chromosome	2873014	2873337	protein_coding	ygbE	-0.997966	-1.38257	-0.613359	6.38652	-5.91059	0.000268946	0.00106318	0.163503	-1.99718	7.06739	6.88854	6.77938	5.86075	6.25267	5.47041
b2848	#N/A	yqeJ	Chromosome	2989304	2989786	protein_coding	yqeJ	2.42056	1.48758	3.35355	2.26015	5.90981	0.000269197	0.00106318	0.638837	5.3538	0.228786	1.23451	1.51554	3.01327	3.24424	4.32453
b3081	#N/A	fadH	Chromosome	3231665	3233683	protein_coding	fadH	1.1578	0.711539	1.60406	3.52756	5.90985	0.000269184	0.00106318	0.422258	2.23117	2.64259	3.11548	3.13044	3.98871	4.28338	4.00476
b3454	#N/A	livF	Chromosome	3592724	3593437	protein_coding	livF	1.22352	0.75199	1.69505	3.59215	5.91062	0.000268938	0.00106318	0.41796	2.33516	2.63515	3.07602	3.17707	3.96952	4.29193	4.40319
b1872	#N/A	torZ	Chromosome	1954578	1957007	protein_coding	torZ	0.889266	0.546125	1.23241	5.02934	5.90326	0.000271315	0.00107051	0.232895	1.85223	4.44729	4.54293	4.64041	5.34416	5.2969	5.90435
b0347	#N/A	mhpA	Chromosome	368611	370275	protein_coding	mhpA	1.33687	0.820826	1.85292	2.60507	5.90109	0.000272019	0.00107224	0.562789	2.52603	1.63142	1.9204	2.1742	3.00576	3.38415	3.51452
b3183	#N/A	obgE	Chromosome	3330582	3331754	protein_coding	obgE	0.989327	0.607206	1.37145	9.04625	5.89754	0.000273175	0.00107575	0.0976083	1.98526	8.69488	8.24573	8.61648	9.67148	9.25317	9.79574
b3835	#N/A	ubiB	Chromosome	4020226	4021866	protein_coding	ubiB	-0.746765	-1.03524	-0.458293	7.56265	-5.89674	0.000273437	0.00107575	0.101952	-1.67803	7.96665	7.7727	8.02453	7.08789	7.41107	7.11306
b3987	#N/A	rpoB	Chromosome	4181245	4185273	protein_coding	rpoB	0.572361	0.35123	0.793492	12.6893	5.89593	0.000273704	0.00107576	0.0368318	1.48696	12.4216	12.2992	12.472	13.0131	12.9453	12.9846
b3455	#N/A	livG	Chromosome	3593439	3594206	protein_coding	livG	1.04941	0.64386	1.45495	2.59532	5.89436	0.00027422	0.00107674	0.551736	2.06968	1.98733	1.98574	2.21947	3.03558	3.26756	3.07624
b0644	#N/A	ybeQ	Chromosome	675570	676547	protein_coding	ybeQ	0.857265	0.525836	1.18869	3.51821	5.89192	0.000275021	0.00107816	0.406253	1.8116	3.01338	3.10571	3.09444	3.80177	3.98941	4.10454
glmY	#N/A	#N/A	Chromosome	2691157	2691340	ncRNA	#N/A	-1.28255	-1.77842	-0.786677	3.6201	-5.89164	0.000275112	0.00107816	0.466589	-2.43269	4.41726	4.15033	4.23195	3.31025	2.48954	3.12126
b1026	#N/A	insF-4	Chromosome	1094275	1095141	protein_coding	insF-4	1.98136	1.21514	2.74757	0.0633902	5.8904	0.000275522	0.00107873	0.842188	3.94864	-0.675636	-1.14222	-1.15349	0.900289	0.81246	1.63893
b3956	#N/A	ppc	Chromosome	4150447	4153098	protein_coding	ppc	-0.89511	-1.24153	-0.548694	9.75202	-5.88588	0.000277018	0.00108354	0.0757222	-1.85975	10.171	10.2914	10.2483	9.2569	9.69191	8.8526
b4384	#N/A	deoD	Chromosome	4620883	4621602	protein_coding	deoD	0.827215	0.5068	1.14763	8.21798	5.88082	0.000278701	0.00108908	0.0843564	1.77426	7.63876	7.97781	7.90017	8.76698	8.51267	8.51151
b4537	#N/A	yecJ	Chromosome	1987507	1987758	protein_coding	yecJ	-1.13484	-1.57454	-0.695137	6.43122	-5.87905	0.000279293	0.00109034	0.125089	-2.19594	7.29591	6.93753	6.75988	5.98058	5.71034	5.90306
b3775	#N/A	ppiC	Chromosome	3959532	3959813	protein_coding	ppiC	0.70237	0.430119	0.974621	5.44161	5.87664	0.000280102	0.00109245	0.160128	1.62718	5.19441	5.08163	4.97332	5.75042	5.8297	5.82016
b3707	#N/A	tnaC	Chromosome	3888435	3888509	protein_coding	tnaC	-3.22781	-4.48075	-1.97487	0.399278	-5.86829	0.000282925	0.0011024	0.839963	-9.36845	1.58586	2.36711	1.92376	-2.11601	-0.269069	-1.09597
b3542	#N/A	dppC	Chromosome	3703859	3704761	protein_coding	dppC	0.982243	0.600845	1.36364	3.32058	5.86641	0.000283561	0.00110382	0.39898	1.97553	2.74287	2.65513	3.02603	3.72147	3.865	3.91301
b0112	#N/A	aroP	Chromosome	120178	121551	protein_coding	aroP	0.641111	0.392087	0.890136	7.37803	5.86441	0.000284246	0.00110543	0.0582981	1.55953	6.98495	6.9809	7.1534	7.65952	7.67085	7.81854
b4375	#N/A	prfC	Chromosome	4609414	4611003	protein_coding	prfC	-0.756827	-1.05094	-0.462716	8.54299	-5.86162	0.000285199	0.00110808	0.0580283	-1.68977	9.07329	8.7127	8.90532	8.17139	8.12534	8.26991
b0792	#N/A	ybhR	Chromosome	825002	826108	protein_coding	ybhR	-0.774655	-1.0761	-0.473205	5.44937	-5.85364	0.000287949	0.00111769	0.158396	-1.71078	5.81334	6.0157	5.76728	5.18528	4.94942	4.96518
b1235	#N/A	rssB	Chromosome	1290242	1291255	protein_coding	rssB	-0.69564	-0.966476	-0.424804	5.91898	-5.85074	0.000288953	0.00112052	0.112759	-1.6196	6.35496	6.28486	6.1853	5.66951	5.45378	5.5655
b0634	#N/A	mrdB	Chromosome	665201	666313	protein_coding	mrdB	-1.09162	-1.51703	-0.666208	6.60938	-5.84513	0.000290911	0.00112704	0.0686322	-2.13113	7.41712	6.79973	7.20705	6.09742	6.24094	5.89401
b0354	#N/A	yaiL	Chromosome	376772	377311	protein_coding	yaiL	0.724329	0.442002	1.00666	6.05049	5.84407	0.000291282	0.0011274	0.0744175	1.65213	5.62345	5.5738	5.76347	6.33107	6.31064	6.70048
b3212	#N/A	gltB	Chromosome	3354725	3359185	protein_coding	gltB	-1.12576	-1.56465	-0.686865	10.194	-5.84278	0.000291733	0.00112807	0.00942363	-2.18216	10.9214	10.5921	10.939	9.90247	9.87087	8.93843
b4208	#N/A	cycA	Chromosome	4429864	4431276	protein_coding	cycA	0.694672	0.423787	0.965557	7.77384	5.84154	0.00029217	0.00112869	0.0311942	1.61852	7.34687	7.36289	7.48096	7.94579	8.24525	8.26126
b2240	#N/A	glpT	Chromosome	2351016	2352374	protein_coding	glpT	-2.3969	-3.33178	-1.46203	7.44201	-5.84021	0.000292638	0.00112942	0.0474473	-5.26671	8.65051	8.89445	9.00573	6.90459	6.84746	4.34934
b0932	#N/A	pepN	Chromosome	990622	993234	protein_coding	pepN	-0.967252	-1.34479	-0.589714	9.39877	-5.83595	0.000294144	0.00113416	0.0174767	-1.95511	9.85787	10.0003	9.98245	9.0111	9.25399	8.28693
b0497	#N/A	rhsD	Chromosome	523261	527541	protein_coding	rhsD	0.755095	0.460022	1.05017	5.53483	5.82913	0.000296572	0.00114135	0.0929295	1.68774	5.03261	5.12457	5.22294	5.75042	5.92351	6.15493
b4307	#N/A	yjhQ	Chromosome	4533239	4533784	protein_coding	yjhQ	1.3383	0.815335	1.86126	3.6781	5.82927	0.000296522	0.00114135	0.288697	2.52853	2.91241	3.38539	2.94075	4.74536	3.98239	4.10229
b0902	#N/A	pflA	Chromosome	950340	951080	protein_coding	pflA	-0.749067	-1.04214	-0.45599	7.56248	-5.82199	0.000299136	0.00114796	0.00519473	-1.68071	7.84218	8.15529	7.90212	7.29241	7.04634	7.13655
b3567	#N/A	xylG	Chromosome	3732201	3733742	protein_coding	xylG	1.08134	0.658371	1.50432	2.85559	5.82349	0.000298595	0.00114796	0.415989	2.11601	2.17339	2.56537	2.32678	3.56666	3.27333	3.22801
b4361	#N/A	dnaC	Chromosome	4600238	4600975	protein_coding	dnaC	-0.631564	-0.878642	-0.384485	6.06013	-5.82256	0.000298931	0.00114796	0.0649963	-1.54924	6.39294	6.45313	6.31086	5.7947	5.67263	5.73655
b1710	#N/A	btuE	Chromosome	1793558	1794109	protein_coding	btuE	-0.837804	-1.16565	-0.509961	5.73514	-5.82116	0.000299437	0.00114803	0.0885718	-1.78733	6.19473	6.2548	6.18173	5.54932	5.36873	4.86154
b4601	#N/A	ydgU	Chromosome	1671777	1671860	protein_coding	ydgU	1.85598	1.12956	2.5824	-0.0206551	5.81991	0.000299887	0.00114867	0.759242	3.61997	-0.916644	-1.05202	-0.843145	1.21897	0.49449	0.974415
b3249	#N/A	mreD	Chromosome	3398387	3398875	protein_coding	mreD	-1.1874	-1.65228	-0.722507	5.84106	-5.81807	0.000300553	0.00114906	0.0894608	-2.27741	6.54849	6.0319	6.58825	5.06027	5.55437	5.26308
b3355	#N/A	prkB	Chromosome	3484490	3485359	protein_coding	prkB	-0.633311	-0.881235	-0.385388	6.43104	-5.81878	0.000300298	0.00114906	0.0346306	-1.55112	6.75299	6.76099	6.78551	6.14095	6.25048	5.8953
b0091	#N/A	murC	Chromosome	100765	102240	protein_coding	murC	-0.737856	-1.02687	-0.44884	8.63468	-5.81544	0.000301509	0.00115147	-0.00203109	-1.6677	9.02449	8.87266	9.07663	8.14448	8.51936	8.17048
b1318	#N/A	ycjV	Chromosome	1380821	1381789	pseudogene	ycjV	1.53457	0.933418	2.13573	1.39212	5.81478	0.000301752	0.00115147	0.622011	2.89703	0.481905	0.749078	0.772514	2.51731	1.80451	2.02741
argW	#N/A	#N/A	Chromosome	2466309	2466383	tRNA	#N/A	2.68956	1.63567	3.74344	-0.408059	5.81326	0.000302306	0.00115251	0.757897	6.45115	-1.00684	-1.84848	-2.33791	0.900289	1.56205	0.282537
b2344	#N/A	fadL	Chromosome	2461306	2462646	protein_coding	fadL	-0.65172	-0.907318	-0.396122	6.26568	-5.80813	0.000304185	0.00115858	0.032138	-1.57104	6.53056	6.70913	6.60113	6.02307	5.88162	5.84855
b2029	#N/A	gnd	Chromosome	2099862	2101268	protein_coding	gnd	-0.892434	-1.24261	-0.542261	9.23855	-5.80531	0.000305223	0.00116145	-0.0197377	-1.8563	9.74424	9.70497	9.66423	8.6767	9.21835	8.42282
b2295	#N/A	yfbV	Chromosome	2412677	2413132	protein_coding	yfbV	0.657489	0.399117	0.915862	6.48887	5.79662	0.000308449	0.00117262	-0.0117273	1.57734	6.06721	6.1309	6.23436	6.80366	6.69725	6.9998
b2059	#N/A	wcaA	Chromosome	2132558	2133397	protein_coding	wcaA	1.33924	0.812754	1.86572	1.16613	5.79434	0.000309299	0.00117476	0.63506	2.53018	0.514695	0.532945	0.392483	1.70068	1.86691	1.98906
b2180	#N/A	yejF	Chromosome	2276300	2277889	protein_coding	yejF	0.779288	0.47287	1.08571	7.67548	5.79318	0.000309736	0.00117532	-0.0322226	1.71628	7.44291	7.13226	7.18583	8.03846	7.967	8.28643
b2665	#N/A	kbp	Chromosome	2796337	2796786	protein_coding	kbp	1.13659	0.689516	1.58367	3.71121	5.79103	0.00031054	0.00117617	0.252565	2.19861	3.00763	3.19591	3.06375	4.00764	4.11363	4.87869
b4063	#N/A	soxR	Chromosome	4277469	4277933	protein_coding	soxR	1.8222	1.10553	2.53886	1.7508	5.79178	0.000310259	0.00117617	0.564243	3.5362	0.57812	1.25232	0.577698	2.30107	2.40795	3.38761
b3126	#N/A	garL	Chromosome	3272787	3273557	protein_coding	garL	-1.45536	-2.02811	-0.882603	2.7081	-5.78807	0.000311654	0.00117858	0.499172	-2.74224	3.18617	3.52014	3.6352	1.90837	2.13121	1.8675
b3811	#N/A	xerC	Chromosome	3996287	3997183	protein_coding	xerC	-0.735902	-1.02553	-0.446276	6.56901	-5.78781	0.000311754	0.00117858	-0.0117989	-1.66544	6.92866	6.94542	7.02742	6.24991	6.41613	5.84654
b0117	#N/A	yacH	Chromosome	129407	131260	protein_coding	yacH	0.909794	0.55143	1.26816	5.57989	5.78297	0.000313588	0.00118441	0.0273955	1.87878	5.15985	4.9308	5.13266	6.00057	5.74709	6.50839
b0297	#N/A	eaeH	Chromosome	314357	315244	pseudogene	eaeH	1.46909	0.890316	2.04787	1.07704	5.78191	0.000313991	0.00118483	0.626629	2.76847	0.26778	0.411383	0.352405	1.94026	1.44422	2.04621
b3282	#N/A	tsaC	Chromosome	3430843	3431415	protein_coding	tsaC	-0.752911	-1.05004	-0.455782	6.39087	-5.77207	0.000317758	0.00119793	-0.0219131	-1.68519	6.79448	6.77799	6.80883	6.01748	6.28944	5.657
b1905	#N/A	ftnA	Chromosome	1988716	1989213	protein_coding	ftnA	-2.56027	-3.57284	-1.54771	8.17776	-5.75964	0.000322591	0.00121502	-0.0801695	-5.89819	9.47837	10.0299	9.57474	8.06717	6.31624	5.6001
b2230	#N/A	yfaA	Chromosome	2334956	2336644	protein_coding	yfaA	1.00777	0.609042	1.40651	4.6377	5.75724	0.000323533	0.00121744	0.076991	2.01081	4.20009	3.75065	4.3358	5.11717	5.12564	5.29683
b0331	#N/A	prpB	Chromosome	348682	349572	protein_coding	prpB	1.12933	0.682316	1.57635	2.61486	5.75481	0.000324489	0.00121913	0.372992	2.18757	2.02196	1.96428	2.10353	3.24154	2.83994	3.51789
b1765	#N/A	ydjA	Chromosome	1848125	1848676	protein_coding	ydjA	0.582556	0.351957	0.813154	6.22278	5.75457	0.000324583	0.00121913	-0.0536799	1.4975	5.91509	5.92144	5.97868	6.58096	6.45473	6.48576
b3774	#N/A	ilvC	Chromosome	3957970	3959445	protein_coding	ilvC	1.59084	0.960623	2.22105	8.55359	5.75004	0.000326378	0.00122474	-0.0921617	3.01224	7.27572	7.96926	8.16871	9.43618	9.38893	9.08276
b4017	#N/A	arpA	Chromosome	4220301	4222487	protein_coding	arpA	1.20872	0.729358	1.68808	1.62634	5.74375	0.000328884	0.00123301	0.513477	2.31132	1.02765	1.10326	0.916904	2.10404	2.34358	2.26258
b0786	#N/A	ybhL	Chromosome	819884	820588	protein_coding	ybhL	0.863463	0.520865	1.20606	6.63531	5.74105	0.000329965	0.00123593	-0.0919265	1.8194	6.05124	6.37094	6.32257	7.27572	6.90667	6.88474
b3874	#N/A	yihN	Chromosome	4062247	4063512	protein_coding	yihN	1.61905	0.976539	2.26156	1.41806	5.74001	0.000330383	0.00123635	0.53922	3.07172	0.697173	0.723767	0.268747	1.82544	2.37613	2.61709
b2537	#N/A	hcaR	Chromosome	2668006	2668896	protein_coding	hcaR	1.45729	0.878129	2.03646	3.20241	5.73162	0.000333777	0.0012479	0.234205	2.74593	2.47775	2.36711	2.61629	3.73971	4.60043	3.41318
b2872	#N/A	ygeY	Chromosome	3008764	3009975	protein_coding	ygeY	-1.3678	-1.91155	-0.824052	3.5821	-5.73002	0.00033443	0.00124919	0.289047	-2.58077	3.99461	4.52838	4.23195	2.71457	2.72673	3.29634
b3697	#N/A	yidA	Chromosome	3876140	3876952	protein_coding	yidA	-0.931115	-1.30171	-0.560521	6.539	-5.72318	0.00033723	0.0012585	-0.0876395	-1.90675	6.88582	7.21406	6.96857	5.89165	6.42068	5.85323
b4172	#N/A	hfq	Chromosome	4400288	4400596	protein_coding	hfq	0.653754	0.39343	0.914078	9.74196	5.72048	0.000338342	0.00126149	-0.147043	1.57326	9.36022	9.40141	9.53151	10.2058	9.9558	9.99703
b0345	#N/A	lacI	Chromosome	366428	367510	protein_coding	lacI	-0.583472	-0.815919	-0.351025	7.7211	-5.71778	0.000339458	0.00126449	-0.13236	-1.49845	7.97606	8.0648	8.05821	7.47014	7.4897	7.26772
b0422	#N/A	xseB	Chromosome	441101	441343	protein_coding	xseB	-1.09458	-1.53131	-0.657848	7.23375	-5.70906	0.000343092	0.00127311	-0.132081	-2.13551	7.88807	7.9743	7.56062	6.52423	7.11142	6.34389
b0986	#N/A	gfcB	Chromosome	1048688	1049332	protein_coding	gfcB	2.32568	1.3979	3.25345	0.407757	5.71004	0.000342681	0.00127311	0.595481	5.01302	-1.20615	-1.23843	0.0853014	1.64372	1.31589	1.8462
b1723	#N/A	pfkB	Chromosome	1806370	1807299	protein_coding	pfkB	-0.820932	-1.14844	-0.493423	6.74794	-5.70973	0.000342813	0.00127311	-0.119088	-1.76655	7.01248	7.39782	7.1697	6.46313	6.19074	6.25376
b2371	#N/A	yfdE	Chromosome	2488023	2489168	protein_coding	yfdE	1.11667	0.671019	1.56232	3.03473	5.70773	0.000343651	0.00127311	0.241432	2.16845	2.49429	2.62126	2.32678	3.73971	3.20855	3.81777
b3780	#N/A	rhlB	Chromosome	3964365	3965630	protein_coding	rhlB	-0.671064	-0.938845	-0.403283	9.3896	-5.70843	0.000343358	0.00127311	-0.149012	-1.59225	9.74834	9.67629	9.78994	9.03125	9.2836	8.80821
b4455	#N/A	hokA	Chromosome	3720448	3720600	protein_coding	hokA	1.39321	0.837221	1.9492	4.82761	5.70797	0.000343549	0.00127311	-0.0195888	2.62663	4.46837	3.70287	4.30726	5.92987	5.44996	5.10734
b2315	#N/A	folC	Chromosome	2431674	2432942	protein_coding	folC	-0.726875	-1.01706	-0.436688	7.60961	-5.70577	0.000344476	0.001275	-0.14749	-1.65505	8.14757	7.87953	7.86855	7.22323	7.322	7.21678
b1694	#N/A	ydiF	Chromosome	1775587	1777182	protein_coding	ydiF	1.02029	0.612733	1.42784	2.71212	5.70255	0.000345832	0.00127886	0.294136	2.02832	2.03332	2.26553	2.26335	3.07919	3.21456	3.41679
b3388	#N/A	damX	Chromosome	3516020	3517306	protein_coding	damX	-0.630755	-0.882853	-0.378658	9.22954	-5.69934	0.000347192	0.00128272	-0.158537	-1.54838	9.61689	9.4788	9.6009	9.04644	8.92104	8.71317
b1134	#N/A	nudJ	Chromosome	1193827	1194288	protein_coding	nudJ	-1.03897	-1.45446	-0.623477	4.74891	-5.69604	0.000348598	0.00128572	0.0382815	-2.05476	5.49993	5.09403	5.17636	4.37146	4.01375	4.33794
b3773	#N/A	ilvY	Chromosome	3956927	3957820	protein_coding	ilvY	1.03888	0.62342	1.45435	5.63061	5.69595	0.000348637	0.00128572	-0.090031	2.05464	4.83905	5.0603	5.30266	5.97771	6.03216	6.5718
argQ	#N/A	#N/A	Chromosome	2817784	2817860	tRNA	#N/A	-1.15177	-1.61259	-0.69095	6.53615	-5.69334	0.000349752	0.00128866	-0.123795	-2.22186	7.39059	7.22932	6.8327	6.08945	6.02705	5.6478
b2697	#N/A	alaS	Chromosome	2819381	2822011	protein_coding	alaS	-0.569536	-0.797673	-0.341399	10.307	-5.68667	0.00035262	0.00129805	-0.198839	-1.48405	10.6331	10.5002	10.6034	9.96156	10.1095	10.034
b2681	#N/A	ygaY	Chromosome	2808316	2809493	pseudogene	ygaY	-0.777176	-1.08867	-0.465684	5.87557	-5.68336	0.000354053	0.00130215	-0.0976957	-1.71377	6.31538	6.37247	6.08109	5.44345	5.39014	5.65088
b4062	#N/A	soxS	Chromosome	4277060	4277383	protein_coding	soxS	1.31959	0.790625	1.84855	5.95007	5.68257	0.000354392	0.00130221	-0.132434	2.49595	5.01409	5.00622	5.64716	6.43403	6.47866	7.12029
b1011	#N/A	rutB	Chromosome	1072171	1072863	protein_coding	rutB	-1.27557	-1.78718	-0.763955	3.68987	-5.6793	0.000355815	0.00130626	0.184735	-2.42094	4.06272	4.52289	4.49383	3.07919	3.15329	2.82731
b3250	#N/A	mreC	Chromosome	3398875	3399978	protein_coding	mreC	-0.673655	-0.943891	-0.40342	8.15063	-5.67841	0.000356204	0.00130651	-0.182033	-1.59511	8.53575	8.34219	8.57709	7.78883	7.98404	7.67589
b4356	#N/A	lgoT	Chromosome	4593361	4594722	protein_coding	lgoT	0.741239	0.44339	1.03909	4.66026	5.66884	0.000360411	0.00132075	-0.0353111	1.67161	4.25449	4.38033	4.2347	5.08722	4.82332	5.18148
b1645	#N/A	ydhK	Chromosome	1722121	1724133	protein_coding	ydhK	0.561969	0.336088	0.787849	7.23649	5.66715	0.000361158	0.00132122	-0.200457	1.47628	6.9684	6.90094	6.93546	7.4554	7.49742	7.6613
b3052	#N/A	rfaE	Chromosome	3195320	3196753	protein_coding	rfaE	-0.591385	-0.829092	-0.353677	7.17667	-5.66708	0.000361191	0.00132122	-0.194176	-1.50669	7.55921	7.39557	7.47922	6.93952	6.90249	6.78405
b2301	#N/A	yfcF	Chromosome	2419841	2420485	protein_coding	yfcF	-0.834288	-1.17002	-0.498556	4.26077	-5.66052	0.000364112	0.00133071	0.0476547	-1.78298	4.5635	4.76855	4.76395	3.94616	3.76615	3.75631
b1102	#N/A	fhuE	Chromosome	1159362	1161551	protein_coding	fhuE	0.76627	0.457484	1.07506	4.94275	5.6527	0.000367626	0.00134114	-0.0886272	1.70087	4.57132	4.45337	4.62157	5.43368	5.08028	5.49627
b2256	#N/A	arnD	Chromosome	2370018	2370908	protein_coding	arnD	-1.15628	-1.62223	-0.690332	8.3073	-5.65271	0.000367621	0.00134114	-0.217745	-2.22882	9.1723	8.58378	8.96654	7.81163	8.08838	7.22118
b3487	#N/A	yhiI	Chromosome	3629535	3630602	protein_coding	yhiI	0.743882	0.443923	1.04384	6.75262	5.64904	0.000369286	0.00134599	-0.216723	1.67468	6.30896	6.42249	6.4627	7.31159	6.86524	7.14475
b3963	#N/A	fabR	Chromosome	4161067	4161771	protein_coding	fabR	0.722326	0.430684	1.01397	7.90206	5.64177	0.0003726	0.00135685	-0.229867	1.64984	7.48824	7.38425	7.71107	8.22434	8.36207	8.24241
b1599	#N/A	mdtI	Chromosome	1672820	1673149	protein_coding	mdtI	1.19683	0.713402	1.68026	2.57536	5.6394	0.000373689	0.0013596	0.226576	2.29235	2.08881	1.86359	1.93737	3.3464	2.75999	3.45598
b2340	#N/A	sixA	Chromosome	2456327	2456812	protein_coding	sixA	0.73186	0.436201	1.02752	5.74454	5.63857	0.000374071	0.00135977	-0.172832	1.66078	5.27677	5.4471	5.35558	5.89978	6.26286	6.22518
b0660	#N/A	ybeZ	Chromosome	692338	693378	protein_coding	ybeZ	0.662047	0.394322	0.929772	8.40234	5.63289	0.000376695	0.00136809	-0.24014	1.58233	8.07985	8.0352	8.17573	8.80698	8.87648	8.4398
b2342	#N/A	fadI	Chromosome	2459159	2460469	protein_coding	fadI	1.00425	0.597991	1.41051	4.50959	5.6308	0.00037767	0.00136918	-0.0749376	2.0059	3.82523	3.97907	4.2593	4.94714	5.28266	4.76414
b4703	#N/A	pmrR	Chromosome	4332116	4332205	protein_coding	pmrR	0.91244	0.543344	1.28154	3.95176	5.63116	0.000377502	0.00136918	-0.00184737	1.88223	3.63329	3.38135	3.44821	4.56283	4.12962	4.55528
b0751	#N/A	pnuC	Chromosome	783166	783885	protein_coding	pnuC	0.874586	0.520571	1.2286	5.38444	5.62747	0.00037922	0.00137357	-0.164602	1.83348	4.85674	4.79916	5.17492	5.9535	5.62828	5.89401
b1430	#N/A	tehB	Chromosome	1501562	1502155	protein_coding	tehB	-0.78138	-1.09782	-0.464937	5.21013	-5.62469	0.000380523	0.00137618	-0.11699	-1.71877	5.72152	5.5949	5.48401	4.7431	5.00076	4.71652
b3925	#N/A	glpX	Chromosome	4114569	4115579	protein_coding	glpX	-1.03121	-1.44885	-0.613576	6.35395	-5.62449	0.000380618	0.00137618	-0.210286	-2.04374	6.89597	6.9975	6.95148	6.04707	6.14348	5.08819
b2525	#N/A	fdx	Chromosome	2656748	2657083	protein_coding	fdx	0.81945	0.487203	1.1517	6.13271	5.61815	0.000383606	0.00138452	-0.228701	1.76473	5.6633	5.49745	5.89309	6.50104	6.42652	6.81486
b3904	#N/A	rhaB	Chromosome	4095979	4097448	protein_coding	rhaB	1.50536	0.895071	2.11565	2.51984	5.61872	0.000383334	0.00138452	0.217561	2.83895	1.78715	2.08846	1.38257	3.25428	2.81642	3.79016
b0870	#N/A	ltaE	Chromosome	908293	909294	protein_coding	ltaE	-0.731556	-1.02852	-0.434594	6.32454	-5.6115	0.000386769	0.00139347	-0.22799	-1.66043	6.59139	6.8616	6.69025	5.9129	6.13161	5.75952
b0965	#N/A	yccU	Chromosome	1027946	1028359	protein_coding	yccU	-0.706115	-0.992714	-0.419516	5.05429	-5.61219	0.000386438	0.00139347	-0.119563	-1.6314	5.38492	5.39394	5.45355	4.81795	4.50556	4.7698
b2094	#N/A	gatA	Chromosome	2174597	2175049	protein_coding	gatA	-3.18767	-4.48329	-1.89205	7.86041	-5.60438	0.000390184	0.00140336	-0.269593	-9.11136	9.54046	10.042	9.60404	6.74282	7.60516	3.62805
b2223	#N/A	atoE	Chromosome	2324756	2326078	protein_coding	atoE	1.08013	0.641054	1.51921	2.29056	5.60362	0.000390552	0.00140336	0.236542	2.11423	1.64629	1.8284	1.73404	2.76885	2.64896	3.11682
b4175	#N/A	hflC	Chromosome	4403300	4404304	protein_coding	hflC	0.762199	0.452367	1.07203	8.75673	5.6037	0.000390512	0.00140336	-0.281823	1.69607	8.52611	8.13563	8.4338	9.24209	9.06772	9.13501
b2287	#N/A	nuoB	Chromosome	2403951	2404613	protein_coding	nuoB	-1.17633	-1.6553	-0.697365	8.79054	-5.59443	0.000395014	0.00141814	-0.295981	-2.26002	9.54778	9.35502	9.39005	8.18288	8.79633	7.47117
b2949	#N/A	yqgF	Chromosome	3093500	3093916	protein_coding	yqgF	-0.751303	-1.0574	-0.445208	6.17091	-5.59103	0.000396681	0.00142287	-0.24672	-1.68331	6.5701	6.72077	6.48835	5.91491	5.88728	5.44407
b0723	#N/A	sdhA	Chromosome	755907	757673	protein_coding	sdhA	1.87031	1.10784	2.63278	8.58721	5.58754	0.000398396	0.00142525	-0.310889	3.65611	7.74081	7.56169	7.79733	9.27068	10.6349	8.51784
b2961	#N/A	mutY	Chromosome	3103013	3104065	protein_coding	mutY	-0.688132	-0.968634	-0.407629	5.95137	-5.58814	0.000398101	0.00142525	-0.236827	-1.6112	6.37853	6.18291	6.36976	5.7414	5.61925	5.41634
b3269	#N/A	yhdX	Chromosome	3420134	3421315	protein_coding	yhdX	1.0447	0.618869	1.47052	2.62685	5.58842	0.000397962	0.00142525	0.148504	2.06293	2.13172	2.00688	2.20828	3.37584	2.90829	3.13009
b0137	#N/A	yadL	Chromosome	151626	152231	protein_coding	yadL	1.80259	1.06713	2.53806	0.891894	5.58302	0.000400635	0.001432	0.405477	3.48847	-0.40645	0.473444	-0.124916	1.50137	1.65339	2.25452
b0960	#N/A	yccS	Chromosome	1021730	1023883	protein_coding	yccS	-0.53368	-0.751664	-0.315696	6.89346	-5.57685	0.000403709	0.00144045	-0.306493	-1.44762	7.14503	7.1972	7.14865	6.6276	6.62066	6.6216
b3820	#N/A	yigI	Chromosome	4004230	4004697	protein_coding	yigI	0.951747	0.563038	1.34046	4.46903	5.57736	0.00040345	0.00144045	-0.139532	1.93421	4.21763	3.67012	3.97909	4.89318	4.97621	5.07795
b3563	#N/A	yiaB	Chromosome	3727407	3727748	protein_coding	yiaB	1.75346	1.03685	2.47007	0.633007	5.57371	0.000405283	0.0014448	0.411591	3.37165	-0.346329	-0.119132	-0.242753	1.75547	0.904579	1.8462
b2040	#N/A	rfbD	Chromosome	2111077	2111976	protein_coding	rfbD	-0.735174	-1.03584	-0.434511	6.583	-5.56984	0.000407234	0.00145048	-0.299209	-1.6646	6.99079	6.72037	7.08664	6.22343	6.24388	6.23289
b2791	#N/A	truC	Chromosome	2923002	2923784	protein_coding	truC	-0.79952	-1.1269	-0.472143	4.86617	-5.56304	0.00041068	0.00146147	-0.162095	-1.74052	5.27198	5.42568	5.21179	4.66415	4.33395	4.28946
b4316	#N/A	fimC	Chromosome	4544304	4545029	protein_coding	fimC	2.39574	1.41456	3.37693	0.0962145	5.56187	0.000411278	0.00146232	0.442962	5.26248	-1.87358	-1.05202	-0.43979	1.1388	1.04613	1.75774
b2550	#N/A	yphH	Chromosome	2682863	2684056	protein_coding	yphH	-0.695255	-0.980485	-0.410025	5.72293	-5.55241	0.00041614	0.00147832	-0.266071	-1.61917	6.16017	6.10724	6.03515	5.55448	5.31938	5.16114
b3984	#N/A	rplA	Chromosome	4178879	4179583	protein_coding	rplA	0.547123	0.322631	0.771614	11.6619	5.55158	0.000416568	0.00147854	-0.408333	1.46117	11.3906	11.3125	11.4319	11.9789	11.8192	12.0384
b1188	#N/A	ycgB	Chromosome	1235709	1237241	protein_coding	ycgB	-0.841191	-1.18662	-0.495763	5.74002	-5.54715	0.000418869	0.00148541	-0.266729	-1.79153	6.08643	6.43473	6.0391	5.38673	5.18654	5.30661
b4400	#N/A	creD	Chromosome	4638178	4639530	protein_coding	creD	0.73627	0.433835	1.03871	4.0813	5.54546	0.000419755	0.00148726	-0.127111	1.66586	3.74459	3.58834	3.73599	4.40612	4.38548	4.62727
b1659	#N/A	ydhB	Chromosome	1738866	1739798	protein_coding	ydhB	0.805015	0.474237	1.13579	5.32184	5.54369	0.000420678	0.00148923	-0.266246	1.74716	4.9526	5.10999	4.69751	5.67663	5.66057	5.83375
b3323	#N/A	gspA	Chromosome	3453929	3455398	protein_coding	gspA	1.00131	0.58976	1.41286	2.68349	5.54217	0.000421476	0.00148976	0.0901538	2.00181	2.21389	2.12759	2.11555	3.10051	3.01547	3.52796
b4054	#N/A	tyrB	Chromosome	4267114	4268307	protein_coding	tyrB	-0.77704	-1.09642	-0.45766	7.05347	-5.54201	0.00042156	0.00148976	-0.354812	-1.71361	7.48566	7.61665	7.36016	6.70562	6.88186	6.27085
b2549	#N/A	yphG	Chromosome	2679464	2682745	protein_coding	yphG	0.591059	0.347927	0.834191	6.82479	5.5376	0.00042388	0.00149661	-0.366613	1.50635	6.46601	6.53044	6.56542	7.14587	6.97377	7.26722
b3860	#N/A	dsbA	Chromosome	4043418	4044044	protein_coding	dsbA	0.664263	0.390986	0.937541	6.78211	5.53692	0.000424236	0.00149661	-0.367229	1.58476	6.44011	6.477	6.49757	7.087	7.35502	6.83594
b3075	#N/A	ebgR	Chromosome	3221466	3222449	protein_coding	ebgR	-0.640517	-0.904122	-0.376911	6.08164	-5.53488	0.000425315	0.00149911	-0.317897	-1.55889	6.38409	6.37907	6.50558	5.86905	5.78899	5.56305
b3443	#N/A	yrhA	Chromosome	3583038	3584309	pseudogene	yrhA	0.911736	0.535982	1.28749	2.8912	5.5271	0.000429456	0.0015124	0.0280049	1.88131	2.55071	2.34238	2.39742	3.43858	3.20855	3.40955
b1050	#N/A	yceK	Chromosome	1113579	1113806	protein_coding	yceK	-1.65537	-2.33813	-0.972607	3.49111	-5.52278	0.00043178	0.00151927	0.0365122	-3.15004	4.46627	4.66763	3.94917	2.89623	2.40795	2.55938
b3544	#N/A	dppA	Chromosome	3706098	3707705	protein_coding	dppA	0.870592	0.511311	1.22987	6.41404	5.51966	0.000433459	0.00152386	-0.374286	1.82841	5.81169	5.98207	6.05167	6.55545	7.11584	6.9675
b2804	#N/A	fucU	Chromosome	2938888	2939310	protein_coding	fucU	0.889042	0.52203	1.25605	4.48202	5.5179	0.000434411	0.00152588	-0.217632	1.85195	3.96229	4.24455	3.96587	4.79633	5.22129	4.70178
b1116	#N/A	lolC	Chromosome	1175427	1176626	protein_coding	lolC	-0.670538	-0.947653	-0.393424	6.91577	-5.51184	0.000437713	0.0015357	-0.39295	-1.59167	7.32104	7.26895	7.23763	6.59291	6.80376	6.27035
b3161	#N/A	mtr	Chromosome	3304573	3305817	protein_coding	mtr	-0.800918	-1.13194	-0.469894	6.73692	-5.51138	0.000437961	0.0015357	-0.384016	-1.74221	7.18601	7.31205	7.05265	6.37693	6.5735	5.92036
b1643	#N/A	ydhI	Chromosome	1721025	1721261	protein_coding	ydhI	0.866169	0.508067	1.22427	4.754	5.5097	0.000438882	0.0015376	-0.253911	1.82282	4.29753	4.46297	4.12003	4.96274	5.21381	5.46692
b1086	#N/A	rluC	Chromosome	1144940	1145899	protein_coding	rluC	-0.614844	-0.869167	-0.360522	6.69599	-5.50696	0.000440384	0.00154021	-0.391801	-1.53139	6.99878	7.09511	7.01423	6.47338	6.46737	6.12706
b4421	#N/A	ldrB	Chromosome	1269703	1269810	protein_coding	ldrB	1.11022	0.651007	1.56944	4.11386	5.50714	0.00044029	0.00154021	-0.189911	2.15879	3.64444	3.45241	3.54473	4.90938	4.14859	4.98359
b2644	#N/A	yfjY	Chromosome	2776386	2776868	protein_coding	yfjY	-1.44234	-2.03908	-0.845614	2.64116	-5.50583	0.000441009	0.00154107	0.145459	-2.71762	3.1501	3.28513	3.63937	1.82544	2.07945	1.8675
b1857	#N/A	znuA	Chromosome	1941651	1942583	protein_coding	znuA	-0.917234	-1.29709	-0.537377	8.45667	-5.50037	0.000444026	0.00155028	-0.419799	-1.88849	9.11624	8.74795	9.01779	8.2672	8.06715	7.52367
b3253	#N/A	yhdH	Chromosome	3403484	3404458	protein_coding	yhdH	-0.648908	-0.917694	-0.380123	5.45753	-5.49933	0.000444605	0.00155096	-0.311594	-1.56798	5.80093	5.82654	5.72671	5.053	5.29122	5.04679
b1505	#N/A	ydeT	Chromosome	1588853	1590001	protein_coding	ydeT	1.26682	0.741319	1.79233	2.28763	5.49126	0.000449117	0.00156536	0.0860368	2.40631	1.69001	1.32144	1.78009	2.81257	2.70127	3.4204
b3946	#N/A	fsaB	Chromosome	4139046	4139708	protein_coding	fsaB	-0.921236	-1.30354	-0.538934	4.28447	-5.48905	0.000450362	0.00156836	-0.174597	-1.89374	4.57326	4.93494	4.76776	3.88194	3.63334	3.91557
b3875	#N/A	ompL	Chromosome	4063603	4064295	protein_coding	ompL	1.55595	0.909706	2.2022	0.325657	5.48441	0.000452983	0.00157613	0.327392	2.94028	-0.603486	-0.315052	-0.371077	1.05391	1.33809	0.851558
b4060	#N/A	yjcB	Chromosome	4274760	4275041	protein_coding	yjcB	1.17247	0.685349	1.65959	7.20371	5.48273	0.00045394	0.00157811	-0.442412	2.25397	6.8057	6.32329	6.55718	7.91779	7.2832	8.33513
b1839	#N/A	yebY	Chromosome	1923365	1923706	protein_coding	yebY	0.732085	0.427663	1.03651	6.01805	5.47795	0.000456664	0.00158217	-0.410552	1.66104	5.73288	5.77434	5.54306	6.5689	6.23281	6.25629
b2170	#N/A	setB	Chromosome	2263863	2265044	protein_coding	setB	-0.760194	-1.07627	-0.444119	5.26666	-5.47857	0.00045631	0.00158217	-0.321074	-1.69372	5.8059	5.60359	5.57715	5.03835	4.81938	4.7556
b2513	#N/A	yfgM	Chromosome	2638663	2639283	protein_coding	yfgM	-0.685257	-0.970161	-0.400353	6.91278	-5.47883	0.000456162	0.00158217	-0.437384	-1.60799	7.4087	7.21633	7.21546	6.69864	6.61953	6.31802
b3394	#N/A	hofN	Chromosome	3521433	3521972	protein_coding	hofN	1.31304	0.767196	1.85888	2.51684	5.47951	0.000455775	0.00158217	0.0405963	2.48465	1.87817	1.94251	1.60354	2.89623	2.98766	3.79294
b2741	#N/A	rpoS	Chromosome	2866559	2867551	protein_coding	rpoS	0.614284	0.358811	0.869757	9.11822	5.47717	0.000457109	0.00158236	-0.456484	1.5308	8.86079	8.8793	8.7838	9.5873	9.33899	9.25916
b3639	#N/A	dfp	Chromosome	3812731	3813951	protein_coding	dfp	-0.678861	-0.961531	-0.39619	6.92063	-5.47057	0.000460908	0.0015928	-0.446565	-1.60087	7.25919	7.3477	7.14609	6.40862	6.75201	6.6102
b4320	#N/A	fimH	Chromosome	4548808	4549710	protein_coding	fimH	1.09424	0.638625	1.54986	3.69424	5.47072	0.000460818	0.0015928	-0.168827	2.13501	2.96674	3.40144	3.03238	3.91039	4.49572	4.35877
b0548	#N/A	ninE	Chromosome	572921	573091	protein_coding	ninE	3.01848	1.76145	4.27551	-1.08745	5.46983	0.000461335	0.00159292	0.360791	8.10313	-3.63911	-1.45256	-2.33791	0.446924	0.454413	0.00356096
b3641	#N/A	slmA	Chromosome	3814494	3815090	protein_coding	slmA	-0.881122	-1.24811	-0.514133	6.6061	-5.4691	0.000461758	0.00159302	-0.431266	-1.84181	7.20403	7.12714	6.82768	6.05982	6.38848	6.02948
b4239	#N/A	treC	Chromosome	4463054	4464709	protein_coding	treC	-2.61398	-3.70301	-1.52496	8.53188	-5.46761	0.000462619	0.00159464	-0.472641	-6.12192	9.77497	10.1073	9.86897	6.67278	8.85523	5.91205
b0722	#N/A	sdhD	Chromosome	755560	755907	protein_coding	sdhD	1.72473	1.00607	2.44339	7.14278	5.46675	0.00046312	0.00159502	-0.458981	3.30518	6.44117	6.23702	6.38536	7.89813	9.00538	6.88962
b0052	#N/A	pdxA	Chromosome	52427	53416	protein_coding	pdxA	-1.05211	-1.49156	-0.612651	6.93354	-5.45353	0.000470871	0.00161897	-0.465467	-2.07355	7.64872	7.14572	7.5838	6.37766	6.80824	6.03713
b2608	#N/A	rimM	Chromosome	2745370	2745918	protein_coding	rimM	0.660997	0.384938	0.937056	11.6488	5.45418	0.000470487	0.00161897	-0.539194	1.58117	11.3219	11.3811	11.1891	11.781	12.1191	12.1004
b1226	#N/A	narJ	Chromosome	1285139	1285849	protein_coding	narJ	1.06859	0.622143	1.51504	3.27873	5.45222	0.000471649	0.00162027	-0.125067	2.09738	2.63515	2.93976	2.5646	3.51995	3.8341	4.17882
b0175	#N/A	cdsA	Chromosome	195677	196534	protein_coding	cdsA	-0.727752	-1.03185	-0.423656	7.33183	-5.45136	0.000472156	0.00162065	-0.484115	-1.65606	7.829	7.57546	7.69188	7.15184	6.75356	6.98921
b2782	#N/A	mazF	Chromosome	2910756	2911091	protein_coding	mazF	-0.750785	-1.06457	-0.437002	5.50396	-5.45027	0.000472806	0.00162151	-0.378496	-1.68271	5.93794	5.67384	5.92504	4.99156	5.24645	5.24896
b0021	#N/A	insB-1	Chromosome	19811	20314	protein_coding	insB-1	-1.89669	-2.69009	-1.10328	2.76727	-5.44545	0.00047568	0.00162999	0.066696	-3.72357	4.13304	3.34446	3.59712	1.95594	1.70555	1.8675
b1245	#N/A	oppC	Chromosome	1303834	1304742	protein_coding	oppC	-1.14287	-1.62131	-0.66442	6.75932	-5.44119	0.000478236	0.00163598	-0.473844	-2.20819	7.55034	7.16818	7.38459	6.22181	6.70848	5.52252
b2522	#N/A	sseB	Chromosome	2654157	2654933	protein_coding	sseB	0.567329	0.329824	0.804834	6.9918	5.4412	0.000478231	0.00163598	-0.500161	1.48178	6.67808	6.7528	6.66286	7.15863	7.36924	7.32921
b0087	#N/A	mraY	Chromosome	96002	97084	protein_coding	mraY	-0.937482	-1.33015	-0.544816	7.14646	-5.43841	0.00047991	0.00163954	-0.494226	-1.91518	7.75589	7.2599	7.74097	6.586	6.93015	6.60585
b4052	#N/A	dnaB	Chromosome	4264314	4265729	protein_coding	dnaB	-0.614514	-0.871918	-0.35711	7.93412	-5.43813	0.000480082	0.00163954	-0.504809	-1.53104	8.28474	8.21157	8.21117	7.51583	7.833	7.5484
b1654	#N/A	grxD	Chromosome	1733754	1734101	protein_coding	grxD	-0.534229	-0.758042	-0.310415	7.46998	-5.43718	0.000480656	0.00164012	-0.506318	-1.44817	7.75846	7.72825	7.70512	7.13773	7.28212	7.2082
b2181	#N/A	yejG	Chromosome	2277893	2278237	protein_coding	yejG	0.819483	0.475827	1.16314	7.20442	5.43186	0.000483886	0.00164976	-0.514075	1.76477	6.98349	6.53135	6.74448	7.59056	7.5255	7.85114
b4325	#N/A	yjiC	Chromosome	4555490	4556320	protein_coding	yjiC	1.6074	0.932883	2.28192	1.24859	5.42829	0.000486068	0.00165581	0.164907	3.04702	0.57812	0.503501	0.0853014	1.73744	1.92672	2.66044
b1800	#N/A	dmlA	Chromosome	1881912	1882997	protein_coding	dmlA	-1.02936	-1.46165	-0.597069	3.42335	-5.42403	0.000488682	0.00166193	-0.115569	-2.04112	3.79552	4.03158	3.98566	2.99061	2.57613	3.1606
b2528	#N/A	iscA	Chromosome	2659563	2659886	protein_coding	iscA	0.72836	0.422502	1.03422	7.29561	5.42448	0.000488407	0.00166193	-0.52472	1.65675	6.97284	6.83783	6.9111	7.74211	7.34821	7.96155
sibB	#N/A	#N/A	Chromosome	2153646	2153781	ncRNA	#N/A	1.12136	0.650064	1.59266	2.34267	5.4198	0.000491294	0.00166941	-0.0292708	2.17552	1.73245	1.85196	1.89615	3.20919	2.76819	2.59811
b3391	#N/A	hofQ	Chromosome	3519465	3520703	protein_coding	hofQ	0.874811	0.506997	1.24262	3.94755	5.41774	0.000492571	0.00167235	-0.278014	1.83377	3.50044	3.3486	3.54028	4.26533	4.21905	4.8116
b2979	#N/A	glcD	Chromosome	3126522	3128021	protein_coding	glcD	1.00347	0.581435	1.4255	3.97453	5.41613	0.000493573	0.00167436	-0.281816	2.00481	3.45892	3.36097	3.40967	4.26848	4.26322	5.08592
b4360	#N/A	yjjA	Chromosome	4599695	4600189	protein_coding	yjjA	-0.58793	-0.835808	-0.340052	6.41489	-5.40281	0.000501946	0.00170134	-0.516658	-1.50309	6.6862	6.80577	6.65978	6.06435	6.22911	6.04416
b1534	#N/A	ydeE	Chromosome	1621332	1622519	protein_coding	ydeE	0.69227	0.400319	0.984222	5.29514	5.40128	0.000502915	0.00170321	-0.453838	1.61582	4.98221	4.92804	4.84742	5.45591	5.7262	5.83104
b3201	#N/A	lptB	Chromosome	3343944	3344669	protein_coding	lptB	-0.622558	-0.885192	-0.359924	7.50445	-5.3996	0.000503988	0.00170542	-0.557244	-1.5396	7.8288	7.65921	7.93832	7.24852	7.16439	7.18744
b3104	#N/A	yhaI	Chromosome	3252911	3253267	protein_coding	yhaI	2.17006	1.25366	3.08645	0.578109	5.39414	0.00050748	0.00171438	0.178029	4.50041	-0.40645	-1.34152	0.0853014	1.9868	1.17503	1.9695
b3469	#N/A	zntA	Chromosome	3606451	3608649	protein_coding	zntA	0.84668	0.48914	1.20422	8.6855	5.39419	0.000507444	0.00171438	-0.563274	1.79836	8.08071	8.32519	8.43245	9.28015	8.85126	9.14321
b0753	#N/A	ybgS	Chromosome	784937	785317	protein_coding	ybgS	0.625988	0.361437	0.890539	5.13482	5.39	0.00051014	0.00172193	-0.454906	1.54327	4.72283	4.86287	4.85819	5.3925	5.42426	5.54829
b1687	#N/A	ydiJ	Chromosome	1765629	1768685	protein_coding	ydiJ	-0.585349	-0.832922	-0.337775	7.72475	-5.3857	0.000512923	0.00172989	-0.576887	-1.5004	8.01508	8.01121	8.06248	7.40309	7.6157	7.24095
b1925	#N/A	fliS	Chromosome	2005303	2005713	protein_coding	fliS	-2.24033	-3.1891	-1.29156	-0.193541	-5.37877	0.000517446	0.0017437	0.264416	-4.72506	0.697173	1.3548	0.916904	-1.05188	-1.60787	-1.47037
b2784	#N/A	relA	Chromosome	2911417	2913651	protein_coding	relA	-0.532096	-0.757516	-0.306676	8.47095	-5.37688	0.000518686	0.00174643	-0.585307	-1.44603	8.6922	8.72402	8.78168	8.15874	8.26458	8.20448
b3615	#N/A	waaH	Chromosome	3789047	3790081	protein_coding	waaH	0.852154	0.49044	1.21387	9.09218	5.36643	0.000525605	0.00176826	-0.60845	1.80519	8.88008	8.5511	8.67554	9.65319	9.74596	9.04719
b2384	#N/A	ypdE	Chromosome	2504510	2505547	protein_coding	ypdE	1.14107	0.656655	1.62549	2.32888	5.36568	0.000526106	0.00176848	-0.0887139	2.20545	1.98733	1.56892	1.62051	2.89623	2.71829	3.18201
b2907	#N/A	ubiH	Chromosome	3052340	3053518	protein_coding	ubiH	-0.622331	-0.886829	-0.357832	7.53348	-5.35957	0.0005302	0.00178077	-0.612077	-1.53936	7.92055	7.8309	7.87099	7.41413	7.14091	7.02341
b1992	#N/A	cobS	Chromosome	2064479	2065222	protein_coding	cobS	0.834021	0.479028	1.18901	5.81668	5.35168	0.00053554	0.00179722	-0.562836	1.78265	5.25994	5.4247	5.37321	6.07785	6.00467	6.75969
b0096	#N/A	lpxC	Chromosome	106557	107474	protein_coding	lpxC	0.50871	0.292004	0.725417	11.0947	5.34725	0.000538564	0.00180588	-0.677526	1.42278	10.7941	10.8828	10.8871	11.3938	11.3547	11.2558
b1217	#N/A	chaB	Chromosome	1272119	1272349	protein_coding	chaB	1.40014	0.80355	1.99674	1.87985	5.34597	0.000539442	0.00180658	-0.0506873	2.63928	1.53881	1.21647	0.832015	2.81257	2.38681	2.49242
b3730	#N/A	glmU	Chromosome	3913830	3915200	protein_coding	glmU	-0.876462	-1.24994	-0.502984	9.49062	-5.34565	0.000539662	0.00180658	-0.636387	-1.83587	9.87686	10.0391	9.82588	8.74063	9.43487	9.02641
b1655	#N/A	mepH	Chromosome	1734435	1735250	protein_coding	mepH	-0.679939	-0.969822	-0.390057	5.44092	-5.34294	0.000541522	0.00181131	-0.51929	-1.60207	5.67604	5.93667	5.75196	5.03096	5.1572	5.09272
b2176	#N/A	pdeN	Chromosome	2270726	2272282	protein_coding	pdeN	-0.625565	-0.892757	-0.358372	6.66559	-5.33311	0.00054834	0.00183261	-0.626436	-1.54281	7.08694	6.85833	7.02024	6.45143	6.39113	6.18546
b2419	#N/A	yfeK	Chromosome	2537342	2537716	protein_coding	yfeK	1.28467	0.73531	1.83403	2.62136	5.32681	0.000552755	0.00184585	-0.185892	2.43626	1.58586	2.18436	2.15103	3.19605	3.00163	3.60921
b1327	#N/A	ycjY	Chromosome	1390933	1391853	protein_coding	ycjY	0.776292	0.444233	1.10835	4.28214	5.32528	0.000553836	0.00184652	-0.452014	1.71272	3.96822	3.87944	3.81921	4.78321	4.40664	4.83611
b3888	#N/A	yiiD	Chromosome	4077449	4078438	protein_coding	yiiD	-0.761623	-1.08741	-0.435837	6.99465	-5.32524	0.000553865	0.00184652	-0.646859	-1.6954	7.44663	7.5115	7.27897	6.60602	6.88422	6.24056
b3138	#N/A	agaB	Chromosome	3284170	3284646	protein_coding	agaB	1.74141	0.996115	2.48671	1.03498	5.32236	0.000555899	0.00185178	0.0502514	3.34362	-0.346329	0.698004	0.225026	1.90837	1.56205	2.16276
b3923	#N/A	uspD	Chromosome	4113293	4113721	protein_coding	uspD	-0.700423	-1.00027	-0.400577	4.8556	-5.32101	0.000556861	0.00185347	-0.489809	-1.62498	5.17915	5.35634	5.17492	4.61067	4.49572	4.31681
b2881	#N/A	xdhD	Chromosome	3021316	3024186	protein_coding	xdhD	-0.927777	-1.32538	-0.530173	5.48657	-5.31527	0.000560951	0.00186555	-0.552487	-1.90234	5.78422	5.78967	6.14847	4.88296	4.95302	5.36111
b3850	#N/A	hemG	Chromosome	4034608	4035153	protein_coding	hemG	-0.636987	-0.91003	-0.363945	5.48452	-5.31413	0.000561767	0.00186674	-0.566081	-1.55508	5.85714	5.86685	5.71392	5.13966	5.27693	5.05261
b1717	#N/A	rpmI	Chromosome	1799802	1799999	protein_coding	rpmI	0.537508	0.30705	0.767965	9.92975	5.31283	0.000562696	0.0018683	-0.69848	1.45146	9.63402	9.57051	9.723	10.1438	10.2064	10.3008
b2838	#N/A	lysA	Chromosome	2977637	2978899	protein_coding	lysA	0.692027	0.394531	0.989524	5.81728	5.29875	0.000572908	0.00190065	-0.639531	1.61555	5.42967	5.6234	5.45236	6.14608	6.37579	5.87639
b1204	#N/A	pth	Chromosome	1257929	1258513	protein_coding	pth	-0.573116	-0.819541	-0.32669	6.58343	-5.29772	0.00057366	0.00190159	-0.67057	-1.48773	6.94529	6.84775	6.81622	6.25467	6.41352	6.22312
b2546	#N/A	yphD	Chromosome	2675827	2676825	protein_coding	yphD	0.837003	0.476997	1.19701	3.21212	5.29601	0.000574918	0.00190421	-0.327398	1.78634	2.8236	2.80143	2.68244	3.50404	3.59238	3.86882
b4345	#N/A	mcrC	Chromosome	4576912	4577958	protein_coding	mcrC	-1.18257	-1.69135	-0.673781	3.77456	-5.29447	0.00057605	0.00190641	-0.345601	-2.2698	4.53182	4.43594	4.13487	2.99061	3.59699	2.95714
b0070	#N/A	setA	Chromosome	77621	78799	protein_coding	setA	-0.695912	-0.995375	-0.396449	5.16842	-5.29351	0.000576759	0.0019072	-0.558888	-1.61991	5.47827	5.41188	5.58041	4.79851	4.65892	5.08251
b3354	#N/A	yheU	Chromosome	3484218	3484436	protein_coding	yheU	-0.75644	-1.08226	-0.430623	4.50091	-5.2885	0.000580463	0.00191789	-0.487438	-1.68932	5.00547	4.78087	4.842	4.08811	4.28908	3.99995
b4483	#N/A	tatD	Chromosome	4023554	4024336	protein_coding	tatD	0.608872	0.346506	0.871237	6.49268	5.2863	0.000582106	0.00192175	-0.696486	1.52507	6.21545	6.05048	6.26572	6.73375	6.94604	6.74467
b2909	#N/A	ygfB	Chromosome	3054866	3055444	protein_coding	ygfB	-0.557548	-0.797922	-0.317174	7.95304	-5.28357	0.00058414	0.0019269	-0.715429	-1.47177	8.21069	8.23388	8.31551	7.75281	7.71948	7.48587
b2822	#N/A	recC	Chromosome	2959060	2962428	protein_coding	recC	-0.58521	-0.837562	-0.332858	7.46547	-5.28247	0.000584965	0.00192806	-0.717374	-1.50026	7.75267	7.70115	7.83281	7.1317	7.35196	7.02252
b4166	#N/A	queG	Chromosome	4392928	4394067	protein_coding	queG	0.700587	0.398421	1.00275	6.87507	5.28139	0.00058577	0.00192915	-0.715131	1.62517	6.4449	6.54632	6.4814	7.17547	6.96622	7.63612
b0019	#N/A	nhaA	Chromosome	17489	18655	protein_coding	nhaA	0.855303	0.486032	1.22457	5.77062	5.27602	0.000589815	0.0019409	-0.664475	1.80914	5.20575	5.19418	5.46064	6.04615	6.02619	6.69081
b2870	#N/A	ygeW	Chromosome	3006262	3007452	protein_coding	ygeW	-1.39846	-2.00325	-0.793667	3.30949	-5.26715	0.000596558	0.0019615	-0.27967	-2.6362	3.70607	4.37628	3.99545	2.56921	2.44932	2.76058
b0997	#N/A	torA	Chromosome	1059256	1061802	protein_coding	torA	0.84507	0.479553	1.21059	3.73651	5.26644	0.0005971	0.00196169	-0.451762	1.79635	3.37212	3.39344	3.11255	4.05209	4.07119	4.4177
b2290	#N/A	alaA	Chromosome	2407561	2408778	protein_coding	alaA	-0.597587	-0.85614	-0.339033	6.7861	-5.26481	0.000598352	0.00196422	-0.724778	-1.51318	7.01678	7.08023	7.16754	6.42561	6.64646	6.37999
b2899	#N/A	yqfA	Chromosome	3042489	3043148	protein_coding	yqfA	1.14389	0.648229	1.63955	6.94695	5.25693	0.000604434	0.00198258	-0.749583	2.20976	6.32407	6.60164	6.52148	8.02807	7.30096	6.90547
b3409	#N/A	feoB	Chromosome	3540407	3542728	protein_coding	feoB	0.947557	0.536356	1.35876	6.42496	5.24909	0.000610554	0.00200104	-0.744893	1.9286	6.09729	5.52518	6.03673	6.78458	6.89127	7.2147
b2086	#N/A	yegS	Chromosome	2168712	2169611	protein_coding	yegS	-1.29069	-1.85102	-0.730366	3.42134	-5.24703	0.00061217	0.00200399	-0.348883	-2.44645	4.2472	3.77241	4.1554	3.09344	2.33257	2.92703
b2572	#N/A	rseA	Chromosome	2708754	2709404	protein_coding	rseA	0.783659	0.443387	1.12393	9.22465	5.24606	0.000612932	0.00200399	-0.773931	1.72149	8.58338	8.94384	8.92893	9.47818	9.62169	9.79188
b3385	#N/A	gph	Chromosome	3513631	3514389	protein_coding	gph	-0.675312	-0.968515	-0.382108	7.08099	-5.24647	0.000612609	0.00200399	-0.758628	-1.59694	7.38866	7.65314	7.31721	6.81284	6.71697	6.59711
b2927	#N/A	epd	Chromosome	3072672	3073691	protein_coding	epd	-0.608972	-0.873873	-0.344072	8.14433	-5.23657	0.000620461	0.002026	-0.779154	-1.52517	8.3563	8.56018	8.52325	7.91428	7.87583	7.63612
b3765	#N/A	yifB	Chromosome	3948449	3949969	protein_coding	yifB	0.916085	0.517573	1.3146	4.68166	5.23632	0.000620661	0.002026	-0.62755	1.88699	4.06825	4.27971	4.43268	5.40255	4.91107	4.99573
b3043	#N/A	ygiL	Chromosome	3185414	3185965	protein_coding	ygiL	1.40043	0.790869	2.01	1.10479	5.2333	0.000623082	0.00203227	-0.0791552	2.63981	0.105051	0.411383	0.710453	1.84241	1.67099	1.88848
b0182	#N/A	lpxB	Chromosome	203348	204496	protein_coding	lpxB	-0.743876	-1.06775	-0.42	7.18966	-5.23184	0.00062425	0.00203444	-0.780451	-1.67467	7.71393	7.59085	7.36772	6.72176	6.95684	6.78684
b2888	#N/A	uacT	Chromosome	3031367	3032815	protein_coding	uacT	1.16587	0.65761	1.67414	2.46101	5.22511	0.000629689	0.00205053	-0.298657	2.24369	1.78715	1.58307	2.12747	2.94419	2.88587	3.4383
b1160	#N/A	iraM	Chromosome	1211680	1212003	protein_coding	iraM	2.22864	1.25661	3.20067	4.58468	5.22266	0.000631673	0.00205534	-0.627329	4.68692	3.69181	2.57955	3.69651	4.92937	6.51442	6.09639
b0171	#N/A	pyrH	Chromosome	191855	192580	protein_coding	pyrH	-0.662871	-0.952161	-0.373581	8.82177	-5.21949	0.000634262	0.00206157	-0.803069	-1.58323	9.30549	8.94845	9.15472	8.50212	8.50855	8.5113
b2095	#N/A	gatZ	Chromosome	2175059	2176321	protein_coding	gatZ	-2.45728	-3.52976	-1.38479	10.4074	-5.21907	0.000634603	0.00206157	-0.825619	-5.49179	11.6671	12.1076	11.8745	9.7092	10.1534	6.93256
b0097	#N/A	secM	Chromosome	107705	108217	protein_coding	secM	-0.581122	-0.834879	-0.327365	8.39055	-5.21653	0.000636687	0.00206504	-0.805915	-1.49601	8.77097	8.6849	8.65123	8.13998	8.23161	7.86461
b1605	#N/A	ydgI	Chromosome	1679557	1680939	protein_coding	ydgI	-0.591897	-0.850343	-0.333451	5.57513	-5.21685	0.000636423	0.00206504	-0.709959	-1.50723	5.94021	5.88551	5.81507	5.35751	5.21681	5.23571
b2744	#N/A	umpG	Chromosome	2869513	2870274	protein_coding	umpG	-0.804844	-1.15642	-0.453265	6.80094	-5.21461	0.000638269	0.00206852	-0.79174	-1.74696	7.35085	6.89245	7.31363	6.41218	6.51564	6.32091
b4419	#N/A	ldrA	Chromosome	1269168	1269275	protein_coding	ldrA	-1.05771	-1.52022	-0.595201	3.95929	-5.20927	0.000642677	0.00208115	-0.515219	-2.08163	4.68732	4.38841	4.53693	3.77107	3.50188	2.87014
b1227	#N/A	narI	Chromosome	1285849	1286526	protein_coding	narI	1.14029	0.64145	1.63913	3.90542	5.20699	0.000644576	0.00208563	-0.556482	2.20425	3.05298	3.3151	3.47645	4.26533	4.21306	5.10957
b3036	#N/A	ygiA	Chromosome	3179596	3179856	protein_coding	ygiA	-1.3714	-1.97205	-0.770751	2.61153	-5.20085	0.000649703	0.00209889	-0.25585	-2.58722	3.01338	3.42519	3.48111	1.97145	1.72252	2.05551
b3754	#N/A	hsrA	Chromosome	3939185	3940612	protein_coding	hsrA	-0.565903	-0.81376	-0.318047	5.87716	-5.20085	0.000649706	0.00209889	-0.757981	-1.48031	6.15042	6.21562	6.1623	5.60135	5.70074	5.43251
b0755	#N/A	gpmA	Chromosome	786843	787595	protein_coding	gpmA	-0.600865	-0.864072	-0.337659	9.65433	-5.20012	0.00065032	0.00209921	-0.842304	-1.51663	9.99282	9.9689	9.9675	9.34895	9.57624	9.07155
b2812	#N/A	tcdA	Chromosome	2945036	2945842	protein_coding	tcdA	0.579447	0.325177	0.833716	6.51581	5.191	0.000658029	0.0021224	-0.829225	1.49428	6.31072	6.19677	6.18315	6.91365	6.66579	6.82476
b4152	#N/A	frdC	Chromosome	4379377	4379772	protein_coding	frdC	-0.794916	-1.1439	-0.445931	4.09454	-5.18856	0.000660109	0.00212742	-0.565658	-1.73498	4.41726	4.51738	4.58528	3.65578	3.92855	3.46299
b0923	#N/A	mukE	Chromosome	975622	976326	protein_coding	mukE	-0.571798	-0.822871	-0.320726	6.25582	-5.18771	0.000660835	0.00212808	-0.803167	-1.48637	6.57351	6.40965	6.60487	5.96129	5.98898	5.99663
b1025	#N/A	dgcT	Chromosome	1092876	1094234	protein_coding	dgcT	1.04202	0.584388	1.49966	4.29847	5.18667	0.000661723	0.00212925	-0.637338	2.05912	3.74113	3.89936	3.53581	4.42315	4.93129	5.26007
tyrV	#N/A	#N/A	Chromosome	1287244	1287328	tRNA	#N/A	0.821407	0.460332	1.18248	5.828	5.18195	0.000665779	0.0021406	-0.800174	1.76713	5.19061	5.58702	5.4921	6.07336	6.44581	6.17909
b0533	#N/A	sfmH	Chromosome	562336	563319	protein_coding	sfmH	2.56968	1.43993	3.69943	0.566812	5.1812	0.000666431	0.00214101	-0.0830743	5.93678	-1.20615	-1.45256	0.133396	1.41324	1.65339	2.85955
b1969	#N/A	hprR	Chromosome	2038152	2038823	protein_coding	hprR	0.992887	0.556054	1.42972	6.30103	5.17746	0.000669663	0.00214969	-0.842816	1.99016	5.90663	5.67301	6.00477	7.23332	6.60987	6.3786
b2042	#N/A	galF	Chromosome	2113434	2114327	protein_coding	galF	-0.839786	-1.2096	-0.469974	7.22952	-5.17273	0.000673776	0.00216119	-0.863505	-1.78978	7.70196	7.89662	7.57919	7.04684	6.86333	6.28921
b0558	#N/A	ybcV	Chromosome	579184	579594	protein_coding	ybcV	-1.58803	-2.28756	-0.888504	4.03817	-5.17114	0.000675168	0.00216192	-0.547929	-3.00639	4.57521	4.84243	5.27345	3.5409	3.40533	2.59173
b2130	#N/A	yehY	Chromosome	2217400	2218557	protein_coding	yehY	-0.773595	-1.11432	-0.432872	3.65575	-5.17183	0.000674565	0.00216192	-0.513305	-1.70952	4.0319	4.00294	4.04658	3.26691	3.10233	3.48383
b4138	#N/A	dcuA	Chromosome	4365472	4366773	protein_coding	dcuA	-0.754981	-1.08758	-0.42238	7.69435	-5.17065	0.000675601	0.00216192	-0.872695	-1.68761	7.87728	8.18762	8.21135	7.43211	7.15074	7.30698
b1014	#N/A	putA	Chromosome	1074920	1078882	protein_coding	putA	1.67298	0.933893	2.41207	7.26479	5.15616	0.000688417	0.0022012	-0.886037	3.18873	6.41699	6.32749	6.50729	7.5681	9.17864	7.59023
b3536	#N/A	bcsE	Chromosome	3696458	3698029	protein_coding	bcsE	-0.724925	-1.04531	-0.404537	5.74525	-5.15405	0.000690308	0.00220551	-0.809819	-1.65282	6.03013	6.29241	6.13966	5.5724	5.30959	5.12734
b0524	#N/A	lpxH	Chromosome	553218	553940	protein_coding	lpxH	-0.711808	-1.02655	-0.39707	6.47481	-5.15164	0.000692467	0.00221067	-0.865645	-1.63786	6.9279	6.95054	6.74642	6.22748	6.26431	5.73221
b2218	#N/A	rcsC	Chromosome	2317027	2319876	protein_coding	rcsC	-0.636336	-0.917851	-0.35482	7.31726	-5.14892	0.000694918	0.00221676	-0.90023	-1.55438	7.6723	7.69526	7.60687	6.95667	7.25759	6.71487
b2171	#N/A	yeiP	Chromosome	2265450	2266022	protein_coding	yeiP	-0.581686	-0.839086	-0.324286	6.28427	-5.14769	0.000696026	0.00221855	-0.861077	-1.4966	6.61426	6.67281	6.51071	6.09654	5.95077	5.86055
b2286	#N/A	nuoC	Chromosome	2402055	2403845	protein_coding	nuoC	-1.16349	-1.67886	-0.648125	9.97569	-5.14255	0.0007007	0.0022317	-0.928198	-2.23999	10.7102	10.4442	10.6238	9.29776	10.0818	8.69635
b3343	#N/A	tusB	Chromosome	3474678	3474965	protein_coding	tusB	-0.654087	-0.943869	-0.364306	5.19562	-5.14158	0.000701576	0.00223274	-0.772518	-1.57362	5.58537	5.5261	5.40172	4.7766	4.8583	5.02563
b3326	#N/A	gspE	Chromosome	3458339	3459820	protein_coding	gspE	0.910996	0.507176	1.31481	3.5156	5.1388	0.000704124	0.00223909	-0.599567	1.88034	2.93075	3.14438	3.14224	4.14736	3.62885	4.10005
b1900	#N/A	araG	Chromosome	1983555	1985069	protein_coding	araG	0.847814	0.471721	1.22391	4.52363	5.13497	0.000707643	0.00224457	-0.743155	1.79977	3.97118	3.95751	4.28879	4.95496	4.71935	5.24997
b2093	#N/A	gatB	Chromosome	2174282	2174566	protein_coding	gatB	-3.55686	-5.13464	-1.97908	7.498	-5.13514	0.000707485	0.00224457	-0.888627	-11.7685	9.41397	9.8402	9.61936	6.60166	7.12704	2.38577
b2474	#N/A	tmcA	Chromosome	2593844	2595859	protein_coding	tmcA	-0.709969	-1.02494	-0.394997	6.67081	-5.13452	0.000708057	0.00224457	-0.898505	-1.63577	7.09407	6.8576	7.0832	6.18984	6.60359	6.19654
b2928	#N/A	yggC	Chromosome	3073976	3074689	protein_coding	yggC	-0.688998	-0.994653	-0.383342	5.19342	-5.13473	0.000707855	0.00224457	-0.780881	-1.61216	5.40364	5.61655	5.5815	4.71803	4.97266	4.86816
b1350	#N/A	recE	Chromosome	1414786	1417386	protein_coding	recE	1.10372	0.613594	1.59385	2.30334	5.12959	0.000712612	0.00225549	-0.396859	2.14908	1.77367	1.94251	1.51554	2.84662	2.58544	3.15629
b4373	#N/A	rimI	Chromosome	4608185	4608631	protein_coding	rimI	-0.615491	-0.8888	-0.342183	5.81335	-5.1298	0.000712413	0.00225549	-0.847292	-1.53208	6.10539	6.17651	6.03752	5.47372	5.35111	5.73583
b3318	#N/A	rplW	Chromosome	3451382	3451684	protein_coding	rplW	0.903746	0.50232	1.30517	10.9607	5.1283	0.000713811	0.00225753	-0.979586	1.87092	10.6074	10.2012	10.6665	11.633	11.0918	11.5643
b3438	#N/A	gntR	Chromosome	3577731	3578726	protein_coding	gntR	0.557863	0.30984	0.805886	6.80435	5.12351	0.00071828	0.0022699	-0.932791	1.47209	6.49146	6.63809	6.43238	7.03443	7.02811	7.20166
b0530	#N/A	sfmA	Chromosome	558212	558754	protein_coding	sfmA	1.58696	0.880758	2.29315	0.17924	5.11883	0.000722672	0.002282	-0.126421	3.00415	-0.916644	-0.213769	-0.587888	0.994412	0.991166	0.808165
b2765	#N/A	queD	Chromosome	2892214	2892579	protein_coding	queD	-0.668176	-0.965616	-0.370737	5.27642	-5.11711	0.000724288	0.00228533	-0.819891	-1.58906	5.67694	5.71135	5.54418	5.09255	4.9258	4.7077
b1652	#N/A	rnt	Chromosome	1728347	1728994	protein_coding	rnt	-0.537884	-0.777573	-0.298195	6.93146	-5.11179	0.000729336	0.00229947	-0.943679	-1.45184	7.24582	7.24219	7.12506	6.71198	6.5647	6.699
b1180	#N/A	ycgM	Chromosome	1228079	1228738	protein_coding	ycgM	0.562137	0.311553	0.812722	5.98564	5.10999	0.00073105	0.00230309	-0.911887	1.47646	5.7136	5.63533	5.77583	6.36744	6.16381	6.2578
b1730	#N/A	ydjO	Chromosome	1812329	1813132	protein_coding	ydjO	-2.16089	-3.12543	-1.19634	2.9977	-5.10319	0.000737564	0.00232181	-0.426654	-4.47189	4.49942	3.919	3.9725	2.81257	0.991166	1.79155
b0476	#N/A	aes	Chromosome	499014	499973	protein_coding	aes	0.833488	0.46088	1.20609	4.57448	5.09542	0.000745092	0.0023411	-0.802004	1.78199	3.98294	4.08722	4.30726	4.92341	4.7915	5.35453
b3866	#N/A	yihI	Chromosome	4051347	4051856	protein_coding	yihI	-0.572556	-0.828532	-0.31658	6.14608	-5.09508	0.00074542	0.0023411	-0.926057	-1.48716	6.49609	6.42592	6.42273	5.88348	6.0012	5.64703
leuX	#N/A	#N/A	Chromosome	4496405	4496489	tRNA	#N/A	0.969096	0.535886	1.4023	2.52964	5.09567	0.00074485	0.0023411	-0.48301	1.95761	2.05577	2.05841	1.96421	3.01327	2.74346	3.3427
b0367	#N/A	tauC	Chromosome	386971	387798	protein_coding	tauC	0.888946	0.490922	1.28697	2.73384	5.08744	0.000752911	0.0023628	-0.533068	1.85182	2.27258	2.25674	2.30595	3.23513	2.93037	3.40228
b1906	#N/A	yecH	Chromosome	1989251	1989490	protein_coding	yecH	-2.52828	-3.66055	-1.39602	3.17554	-5.08639	0.000753943	0.00236422	-0.447351	-5.76885	4.39541	5.11851	4.18708	2.8297	0.934022	1.58852
b2915	#N/A	yqfE	Chromosome	3059381	3059611	pseudogene	yqfE	0.947698	0.523023	1.37237	2.64333	5.0833	0.000756992	0.00237195	-0.522897	1.92879	2.09966	2.08846	2.26335	2.9124	3.35723	3.13888
b0065	#N/A	yabI	Chromosome	71351	72115	protein_coding	yabI	0.8202	0.451935	1.18847	5.597	5.07331	0.000766966	0.00240135	-0.934454	1.76565	5.02267	5.03994	5.39926	5.82917	6.12684	6.1641
b1466	#N/A	narW	Chromosome	1536614	1537309	protein_coding	narW	-1.21404	-1.7593	-0.668773	2.12834	-5.07174	0.000768538	0.00240442	-0.36901	-2.31986	2.85595	2.84317	2.58204	1.75547	1.29335	1.44008
b2288	#N/A	nuoA	Chromosome	2404629	2405072	protein_coding	nuoA	-1.05371	-1.5275	-0.57991	7.6459	-5.06594	0.000774403	0.0024209	-1.01787	-2.07586	8.42422	8.05405	8.15567	7.11652	7.64131	6.48361
b3387	#N/A	dam	Chromosome	3515077	3515913	protein_coding	dam	-0.656728	-0.952196	-0.361259	7.13696	-5.06298	0.000777417	0.00242846	-1.01721	-1.5765	7.58332	7.27387	7.54459	6.84583	6.9537	6.62043
b0860	#N/A	artJ	Chromosome	899844	900575	protein_coding	artJ	-0.772609	-1.12034	-0.424879	6.77254	-5.06115	0.000779281	0.00243241	-1.00586	-1.70836	7.31639	7.13075	7.10786	6.38347	6.71591	5.98084
b0549	#N/A	ybcO	Chromosome	573084	573374	protein_coding	ybcO	1.63132	0.896543	2.3661	1.23107	5.05726	0.000783277	0.00244301	-0.334376	3.09797	0.147486	0.379322	0.710453	2.28874	1.4027	2.45774
b0491	#N/A	fetB	Chromosome	516583	517362	protein_coding	fetB	0.784804	0.431264	1.13834	3.50098	5.05656	0.000783995	0.00244337	-0.709061	1.72286	3.06963	3.30233	3.01323	3.98489	3.75381	3.88196
b0898	#N/A	ycaD	Chromosome	945871	947019	protein_coding	ycaD	-1.19112	-1.72863	-0.653614	5.44631	-5.04781	0.000793052	0.0024697	-0.910876	-2.2833	5.97964	6.49066	5.75485	4.96855	4.5202	4.96395
b0219	#N/A	yafV	Chromosome	239419	240189	protein_coding	yafV	0.675482	0.370592	0.980371	5.46947	5.04665	0.00079426	0.00247157	-0.964149	1.59713	5.10033	5.28891	5.14297	5.91991	5.91707	5.44761
b2985	#N/A	yghS	Chromosome	3133244	3133957	protein_coding	yghS	1.12381	0.616308	1.63131	2.28039	5.04415	0.00079688	0.00247783	-0.508616	2.17922	1.74632	1.9204	1.44106	2.57937	3.00857	2.98663
b3145	#N/A	yraK	Chromosome	3291341	3292432	protein_coding	yraK	-0.644146	-0.935406	-0.352886	6.42875	-5.03774	0.00080362	0.00249687	-1.02235	-1.56281	6.78736	6.91219	6.62814	6.21694	5.99248	6.03537
b3869	#N/A	glnL	Chromosome	4055290	4056339	protein_coding	glnL	-1.3919	-2.02139	-0.762414	6.30894	-5.03678	0.000804634	0.00249812	-0.997303	-2.62425	6.56961	7.22903	7.35985	5.81203	5.44613	5.43697
tyrT	#N/A	#N/A	Chromosome	1287538	1287622	tRNA	#N/A	0.769662	0.42139	1.11793	6.30414	5.03401	0.000807572	0.00250532	-1.03891	1.70487	5.93492	6.07195	5.8123	6.55352	7.03874	6.4134
b4502	#N/A	yeiW	Chromosome	2265041	2265295	protein_coding	yeiW	-0.98513	-1.43133	-0.538935	4.0345	-5.02922	0.000812677	0.00251924	-0.766093	-1.97949	4.65091	4.71336	4.27814	3.53046	3.6688	3.36533
b4491	#N/A	ycgH	Chromosome	1219601	1222248	pseudogene	ycgH	0.723575	0.395784	1.05137	3.94582	5.02827	0.000813693	0.00252046	-0.812902	1.65127	3.66284	3.47534	3.52233	4.23352	4.21905	4.56183
b1799	#N/A	dmlR	Chromosome	1880886	1881809	protein_coding	dmlR	1.09434	0.59621	1.59248	2.70126	5.00426	0.000839861	0.00259954	-0.649902	2.13516	1.91548	2.02771	2.511	3.18943	3.37344	3.19048
pheV	#N/A	#N/A	Chromosome	3110366	3110441	tRNA	#N/A	1.6777	0.913855	2.44154	0.922082	5.00313	0.000841113	0.00260143	-0.358489	3.19917	0.228786	-0.423986	0.133396	1.39034	1.67099	2.53297
b3011	#N/A	yqhD	Chromosome	3155355	3156518	protein_coding	yqhD	0.632604	0.344501	0.920707	6.2381	5.00169	0.00084272	0.00260442	-1.0805	1.55036	5.79677	6.03962	6.00558	6.67574	6.43941	6.47149
b0470	#N/A	dnaX	Chromosome	492092	494023	protein_coding	dnaX	-0.508133	-0.739878	-0.276388	8.89323	-4.99458	0.000850671	0.00262514	-1.11813	-1.42221	9.20814	9.14211	9.09979	8.61384	8.73073	8.56473
b2437	#N/A	eutR	Chromosome	2554130	2555182	protein_coding	eutR	0.688886	0.374702	1.00307	4.47219	4.99453	0.000850717	0.00262514	-0.929076	1.61204	4.04879	4.08722	4.1554	4.72262	4.67862	5.14052
b3147	#N/A	lpoA	Chromosome	3293400	3295436	protein_coding	lpoA	-0.562151	-0.818598	-0.305705	8.21215	-4.99331	0.000852094	0.0026274	-1.11922	-1.47647	8.50446	8.60841	8.47609	8.00846	8.01988	7.65557
b0088	#N/A	murD	Chromosome	97087	98403	protein_coding	murD	-0.848528	-1.23575	-0.461303	7.92909	-4.99154	0.000854087	0.00262955	-1.12426	-1.80066	8.42543	8.04609	8.49965	7.34955	7.83397	7.41984
b0427	#N/A	yajR	Chromosome	445302	446666	protein_coding	yajR	-0.493314	-0.718435	-0.268193	6.92646	-4.9916	0.000854027	0.00262955	-1.11351	-1.40767	7.21529	7.13646	7.13838	6.63736	6.70688	6.72439
b2018	#N/A	hisL	Chromosome	2089996	2090046	protein_coding	hisL	1.86881	1.0149	2.72272	0.336535	4.98522	0.000861255	0.00264961	-0.335254	3.65231	-0.288613	-0.967129	-0.43979	1.90837	0.81246	0.993911
b2774	#N/A	ygcW	Chromosome	2899488	2900273	protein_coding	ygcW	1.79191	0.972825	2.611	0.369855	4.98331	0.000863435	0.00265431	-0.329427	3.46274	-0.534774	0.132407	-0.939361	1.34342	1.52383	0.693606
b0498	#N/A	ybbC	Chromosome	527581	527949	protein_coding	ybbC	1.49046	0.808044	2.17287	0.61274	4.97513	0.000872833	0.0026809	-0.362713	2.80978	-0.179679	-0.541823	0.179938	1.29492	1.22353	1.69955
b1815	#N/A	pdeD	Chromosome	1898427	1900025	protein_coding	pdeD	0.671711	0.364134	0.979287	5.16404	4.97464	0.000873404	0.0026809	-1.03342	1.59296	4.73158	4.77626	4.89702	5.46553	5.30537	5.80851
b0535	#N/A	fimZ	Chromosome	563848	564480	protein_coding	fimZ	1.6126	0.873945	2.35126	0.760883	4.97297	0.000875336	0.0026848	-0.375242	3.05803	-0.40645	-0.0740439	0.179938	1.16602	1.58079	2.11904
b3646	#N/A	yicG	Chromosome	3818874	3819491	protein_coding	yicG	-1.21116	-1.76612	-0.656199	5.98416	-4.97133	0.000877242	0.00268862	-1.06989	-2.31523	6.24384	7.07054	6.63703	5.4182	5.43588	5.09949
b4319	#N/A	fimG	Chromosome	4548285	4548788	protein_coding	fimG	1.65469	0.896171	2.41321	1.8279	4.96915	0.00087978	0.00269437	-0.529925	3.14856	1.00475	1.45048	0.431477	2.22546	2.59468	3.26057
b1115	#N/A	ycfT	Chromosome	1174092	1175165	protein_coding	ycfT	0.877557	0.474655	1.28046	2.80591	4.96145	0.000888802	0.00271995	-0.721479	1.83726	2.28214	2.62126	2.26335	3.27942	3.19036	3.19891
b1124	#N/A	potC	Chromosome	1182826	1183620	protein_coding	potC	-0.792878	-1.15715	-0.428607	6.10079	-4.95808	0.000892784	0.00273008	-1.11344	-1.73253	6.57156	6.25536	6.69826	5.88348	5.70928	5.48684
b0394	#N/A	mak	Chromosome	410144	411052	protein_coding	mak	0.719387	0.388768	1.05001	4.88255	4.95641	0.000894762	0.00273407	-1.02996	1.64648	4.48294	4.52106	4.46122	5.17023	4.99902	5.66082
b1693	#N/A	aroD	Chromosome	1774686	1775444	protein_coding	aroD	-0.782415	-1.14261	-0.422225	5.44518	-4.94809	0.000904697	0.00276235	-1.07374	-1.72001	5.90121	5.91027	5.85326	5.17191	5.33602	4.4984
b3244	#N/A	tldD	Chromosome	3390583	3392028	protein_coding	tldD	-0.66928	-0.977636	-0.360923	8.3021	-4.94409	0.000909521	0.002775	-1.18924	-1.59028	8.69063	8.70171	8.61886	7.9524	8.27144	7.57756
b1450	#N/A	mcbR	Chromosome	1520262	1520927	protein_coding	mcbR	-0.862355	-1.25986	-0.464844	4.95281	-4.94163	0.000912502	0.002782	-1.02224	-1.818	5.60454	5.11487	5.34157	4.4866	4.55141	4.61788
b0599	#N/A	hcxA	Chromosome	632389	633477	protein_coding	hcxA	0.836618	0.450695	1.22254	4.75922	4.93809	0.000916802	0.00279302	-1.04234	1.78586	4.1304	4.35789	4.41576	5.0254	4.98503	5.64086
b0174	#N/A	ispU	Chromosome	194903	195664	protein_coding	ispU	-0.720967	-1.05366	-0.388274	8.26293	-4.93632	0.000918965	0.00279751	-1.20055	-1.64829	8.76065	8.63888	8.61754	8.20561	7.75729	7.59761
b4069	#N/A	acs	Chromosome	4285413	4287371	protein_coding	acs	1.56058	0.839912	2.28126	4.82377	4.93266	0.000923441	0.00280903	-1.06736	2.94973	3.93226	3.98707	4.18423	5.10843	6.56411	5.16652
b4554	#N/A	yibT	Chromosome	3776171	3776380	protein_coding	yibT	1.06252	0.571678	1.55337	4.13497	4.93091	0.000925599	0.00281307	-0.995149	2.08858	3.50044	3.76001	3.7895	5.10492	4.49325	4.16168
rydB	#N/A	#N/A	Chromosome	1764713	1764780	ncRNA	#N/A	-1.02586	-1.4998	-0.551908	2.59271	-4.93046	0.000926153	0.00281307	-0.64231	-2.03617	3.03614	2.99899	3.19984	1.84241	2.29902	2.17988
b1632	#N/A	rsxE	Chromosome	1710828	1711523	protein_coding	rsxE	0.777747	0.418181	1.13731	4.60185	4.9271	0.0009303	0.00282087	-1.04492	1.71445	4.37547	3.97907	4.167	4.83501	5.12724	5.12734
b1692	#N/A	ydiB	Chromosome	1773789	1774655	protein_coding	ydiB	1.53281	0.824109	2.24152	1.26714	4.9267	0.000930802	0.00282087	-0.52373	2.8935	0.147486	0.645055	0.86087	2.40755	1.65339	1.88848
b4350	#N/A	hsdR	Chromosome	4583249	4586761	protein_coding	hsdR	-0.804461	-1.17634	-0.432587	7.79672	-4.92766	0.000929608	0.00282087	-1.21528	-1.74649	8.02258	8.37049	8.24628	7.20694	7.73499	7.19904
b3168	#N/A	infB	Chromosome	3313342	3316014	protein_coding	infB	0.937001	0.503524	1.37048	11.7918	4.92387	0.000934315	0.0028294	-1.2794	1.91454	11.4637	10.9246	11.4982	12.4495	11.9906	12.4243
b2056	#N/A	wcaD	Chromosome	2129661	2130878	protein_coding	wcaD	1.35644	0.728763	1.98412	1.13741	4.92261	0.000935878	0.00283113	-0.496147	2.56053	0.546756	0.170375	0.469445	1.45798	2.02576	2.15412
b3204	#N/A	ptsN	Chromosome	3346578	3347069	protein_coding	ptsN	-0.625394	-0.914808	-0.335981	7.0042	-4.92229	0.000936278	0.00283113	-1.21349	-1.54263	7.38034	7.43509	7.26824	6.7966	6.8216	6.32332
b4207	#N/A	fklB	Chromosome	4428935	4429555	protein_coding	fklB	-0.592104	-0.866344	-0.317863	7.26645	-4.91811	0.000941512	0.00284484	-1.22582	-1.50744	7.65677	7.58186	7.50772	6.96153	7.17484	6.71597
b4117	#N/A	adiA	Chromosome	4338254	4340521	protein_coding	adiA	-0.52904	-0.774111	-0.28397	6.03876	-4.91734	0.000942478	0.00284564	-1.16763	-1.44297	6.28303	6.29939	6.28514	5.75491	5.65947	5.9506
b1222	#N/A	narX	Chromosome	1275822	1277618	protein_coding	narX	0.553404	0.296859	0.80995	6.39755	4.91372	0.000947039	0.00285729	-1.21182	1.46754	6.04914	6.16304	6.09634	6.6276	6.53439	6.91477
b1538	#N/A	dcp	Chromosome	1625335	1627380	protein_coding	dcp	-0.75203	-1.10103	-0.403033	6.66109	-4.90846	0.000953696	0.00287345	-1.21521	-1.68416	6.94642	7.22453	6.98504	6.10711	6.61215	6.09131
b1818	#N/A	manY	Chromosome	1903082	1903882	protein_coding	manY	-1.57769	-2.30987	-0.845513	9.06653	-4.90837	0.000953809	0.00287345	-1.24721	-2.98492	9.86638	10.1432	10.1162	8.99518	8.37118	6.90708
b0068	#N/A	thiB	Chromosome	74497	75480	protein_coding	thiB	-1.00072	-1.46568	-0.535759	5.71431	-4.90263	0.000961149	0.00289092	-1.15101	-2.001	5.90276	6.50234	6.34955	5.29569	5.11925	5.11626
b1040	#N/A	csgD	Chromosome	1102546	1103196	protein_coding	csgD	1.31567	0.704418	1.92692	1.67919	4.90296	0.000960723	0.00289092	-0.61254	2.48918	0.981476	0.980404	1.09748	2.59948	1.75588	2.66044
b2559	#N/A	tadA	Chromosome	2697354	2697857	protein_coding	tadA	0.635232	0.340036	0.930427	6.39176	4.90179	0.00096222	0.00289092	-1.23138	1.55319	6.12543	6.20937	5.9795	6.70851	6.90713	6.42063
b4291	#N/A	fecA	Chromosome	4514353	4516677	protein_coding	fecA	-1.92818	-2.82425	-1.03211	9.12404	-4.90161	0.000962455	0.00289092	-1.25846	-3.80574	10.3794	9.18483	10.4558	7.84596	8.88392	7.99429
b1647	#N/A	ydhF	Chromosome	1724736	1725632	protein_coding	ydhF	-0.588319	-0.86196	-0.314678	5.59947	-4.89739	0.000967896	0.00290364	-1.1611	-1.50349	5.80756	5.99271	5.94539	5.33969	5.36333	5.14815
b4336	#N/A	yjiN	Chromosome	4565966	4567246	protein_coding	yjiN	-0.598791	-0.877313	-0.32027	4.59146	-4.89721	0.000968119	0.00290364	-1.04829	-1.51445	4.82931	4.93907	4.9057	4.28719	4.24571	4.34175
b0442	#N/A	ybaV	Chromosome	463937	464308	protein_coding	ybaV	0.771954	0.412159	1.13175	3.91651	4.88729	0.000981042	0.00293807	-1.01303	1.70758	3.4205	3.7061	3.5536	4.47848	4.09094	4.24946
b2587	#N/A	kgtP	Chromosome	2724448	2725746	protein_coding	kgtP	0.662296	0.353616	0.970975	7.1845	4.88738	0.000980922	0.00293807	-1.27401	1.5826	6.99806	6.61891	6.89462	7.47865	7.66948	7.44728
b0136	#N/A	yadK	Chromosome	151003	151599	protein_coding	yadK	1.54299	0.823643	2.26234	0.475688	4.88603	0.000982698	0.00294061	-0.461631	2.91398	-0.288613	-0.368491	-0.371077	1.19274	0.780399	1.90917
b1733	#N/A	chbG	Chromosome	1816386	1817135	protein_coding	chbG	0.708272	0.37804	1.0385	4.18444	4.88554	0.000983339	0.00294061	-1.0474	1.63385	3.72721	3.88801	3.84471	4.55255	4.30607	4.78806
b4094	#N/A	phnN	Chromosome	4315525	4316082	protein_coding	phnN	1.12936	0.602494	1.65622	1.24078	4.88276	0.000987002	0.00294939	-0.570769	2.18761	0.833377	0.473444	0.678392	1.82544	1.82037	1.81366
b4021	#N/A	pepE	Chromosome	4229453	4230142	protein_coding	pepE	-0.716131	-1.05069	-0.381572	4.28821	-4.87588	0.000996137	0.00297451	-1.03636	-1.64277	4.61922	4.74515	4.64457	3.90636	4.1673	3.64665
b1707	#N/A	ydiV	Chromosome	1791307	1792020	protein_coding	ydiV	-0.886875	-1.30167	-0.472079	4.9571	-4.87034	0.00100354	0.00299441	-1.12032	-1.84917	5.33416	5.73924	5.21877	4.58064	4.37479	4.49499
b3332	#N/A	gspK	Chromosome	3462924	3463907	protein_coding	gspK	0.953862	0.507629	1.4001	4.03492	4.86918	0.00100511	0.00299689	-1.05144	1.93705	3.2987	3.55284	3.73988	4.4621	4.22204	4.93398
b2514	#N/A	hisS	Chromosome	2639301	2640575	protein_coding	hisS	-0.564299	-0.828396	-0.300201	9.30706	-4.86717	0.00100781	0.00300275	-1.30558	-1.47867	9.66053	9.5251	9.65693	9.12927	9.13275	8.73777
arrS	#N/A	#N/A	Chromosome	3657986	3658054	ncRNA	#N/A	-2.15262	-3.16178	-1.14346	-0.522665	-4.85892	0.00101903	0.0030295	-0.385837	-4.44635	0.807146	0.312979	0.678392	-1.66855	-0.741138	-2.52482
b0539	#N/A	exoD	Chromosome	566098	566361	pseudogene	exoD	1.11429	0.591908	1.63668	5.55881	4.85893	0.00101901	0.0030295	-1.2379	2.16489	4.68732	4.84684	5.36568	5.85762	6.35689	6.23852
b2743	#N/A	pcm	Chromosome	2868893	2869519	protein_coding	pcm	-0.63771	-0.936633	-0.338788	5.12523	-4.85957	0.00101814	0.0030295	-1.1668	-1.55586	5.58248	5.36148	5.36316	4.8115	4.8075	4.82527
b0797	#N/A	rhlE	Chromosome	830872	832236	protein_coding	rhlE	-1.09591	-1.6101	-0.581725	8.87253	-4.85497	0.00102443	0.00304335	-1.32012	-2.13748	9.64181	9.31149	9.53487	8.89133	8.03014	7.82553
lysZ	#N/A	#N/A	Chromosome	781369	781444	tRNA	#N/A	-1.38426	-2.03382	-0.734708	7.50676	-4.85438	0.00102524	0.00304352	-1.31075	-2.61039	8.34979	8.72362	7.66094	6.77356	6.86141	6.67126
b3180	#N/A	yhbY	Chromosome	3327790	3328083	protein_coding	yhbY	0.523076	0.277389	0.768764	8.65571	4.8497	0.00103171	0.0030605	-1.32322	1.43702	8.47821	8.38558	8.30061	8.86666	8.97726	8.92596
b1617	#N/A	uidA	Chromosome	1694260	1696071	protein_coding	uidA	0.714207	0.37858	1.04983	4.04529	4.8473	0.00103503	0.0030681	-1.08768	1.64058	3.74113	3.45626	3.80443	4.40897	4.36941	4.49156
b0942	#N/A	ycbU	Chromosome	1002889	1003431	protein_coding	ycbU	1.07881	0.571182	1.58644	3.46183	4.84097	0.00104387	0.0030898	-1.00058	2.11229	2.57424	3.29376	2.89963	3.74423	4.10395	4.1552
b1626	#N/A	ydgK	Chromosome	1705250	1705690	protein_coding	ydgK	0.565562	0.299465	0.831659	5.93721	4.84141	0.00104325	0.0030898	-1.28585	1.47996	5.60454	5.72974	5.57171	6.10974	6.16459	6.44296
b2615	#N/A	nadK	Chromosome	2750831	2751709	protein_coding	nadK	-0.566751	-0.833494	-0.300009	6.1739	-4.83986	0.00104544	0.00309218	-1.28799	-1.48118	6.34017	6.56737	6.48314	5.89978	5.81296	5.93996
b3592	#N/A	yibF	Chromosome	3761347	3761955	protein_coding	yibF	0.787566	0.416413	1.15872	4.53629	4.83355	0.00105434	0.00311624	-1.17157	1.72616	4.11711	4.39644	4.00194	4.86231	5.16808	4.67183
b2516	#N/A	rodZ	Chromosome	2641831	2642844	protein_coding	rodZ	-0.572203	-0.841902	-0.302504	9.06201	-4.83285	0.00105534	0.00311692	-1.3512	-1.48679	9.45335	9.3344	9.33704	8.96244	8.68547	8.59935
b1718	#N/A	infC	Chromosome	1800096	1800638	protein_coding	infC	0.471368	0.249117	0.693618	11.548	4.83114	0.00105776	0.00312181	-1.40915	1.38642	11.3198	11.2817	11.3464	11.7481	11.9236	11.6681
b2114	#N/A	metG	Chromosome	2194300	2196333	protein_coding	metG	-0.519355	-0.764414	-0.274296	9.07591	-4.82755	0.00106288	0.0031328	-1.35863	-1.43331	9.40852	9.3081	9.29925	8.77487	8.9675	8.69719
b2583	#N/A	yfiP	Chromosome	2719223	2719921	protein_coding	yfiP	-0.54815	-0.8068	-0.289499	5.80442	-4.82745	0.00106302	0.0031328	-1.27882	-1.46221	6.15368	6.08877	5.98688	5.54285	5.48395	5.57038
b1246	#N/A	oppD	Chromosome	1304754	1305767	protein_coding	oppD	-1.14677	-1.68826	-0.605282	6.44657	-4.82415	0.00106776	0.00314447	-1.32133	-2.21417	7.32162	6.62105	7.19294	6.09654	6.13874	5.30856
b4362	#N/A	dnaT	Chromosome	4600978	4601517	protein_coding	dnaT	-0.654494	-0.964252	-0.344736	5.40212	-4.813	0.00108392	0.00318974	-1.25743	-1.57406	5.62157	5.70974	5.77583	5.01795	4.88492	5.40273
b1407	#N/A	ydbD	Chromosome	1475144	1477450	protein_coding	ydbD	0.734899	0.386876	1.08292	4.22468	4.81008	0.00108819	0.0032	-1.15994	1.66428	3.77198	4.06975	3.72818	4.56027	4.43266	4.78527
b2129	#N/A	yehX	Chromosome	2216481	2217407	protein_coding	yehX	-0.995645	-1.46773	-0.523563	3.07982	-4.80418	0.00109687	0.00322319	-0.914674	-1.99397	3.68462	3.40543	3.5842	2.72376	2.20553	2.8754
b2201	#N/A	ccmA	Chromosome	2297021	2297644	protein_coding	ccmA	0.80848	0.424477	1.19248	3.11229	4.79587	0.00110925	0.00325018	-1.00341	1.75137	2.6936	2.78317	2.57335	3.3464	3.48706	3.79016
b2783	#N/A	mazE	Chromosome	2911091	2911339	protein_coding	mazE	-0.641517	-0.946208	-0.336825	4.94553	-4.79601	0.00110904	0.00325018	-1.23143	-1.55997	5.2045	5.25176	5.24089	4.46485	4.56087	4.95029
b3902	#N/A	rhaD	Chromosome	4093448	4094272	protein_coding	rhaD	1.0345	0.543234	1.52576	2.88321	4.79675	0.00110793	0.00325018	-0.965895	2.0484	2.3473	2.60749	2.1393	3.46622	3.00857	3.73039
b4661	#N/A	yfcU	Chromosome	2452356	2455001	pseudogene	yfcU	0.712563	0.374159	1.05097	4.70312	4.79645	0.00110838	0.00325018	-1.23992	1.63871	4.16438	4.49324	4.37384	5.04752	4.87167	5.2681
b0922	#N/A	mukF	Chromosome	974319	975641	protein_coding	mukF	-0.499114	-0.736211	-0.262017	6.9442	-4.79518	0.00111027	0.00325083	-1.3954	-1.41335	7.18537	7.14155	7.24209	6.63553	6.82504	6.63564
b1819	#N/A	manZ	Chromosome	1903895	1904746	protein_coding	manZ	-1.5669	-2.31181	-0.821989	9.32667	-4.79148	0.00111584	0.00326476	-1.41722	-2.96267	10.1274	10.3187	10.4274	9.304	8.58812	7.19431
b1855	#N/A	lpxM	Chromosome	1939222	1940193	protein_coding	lpxM	-0.634595	-0.93641	-0.33278	6.79325	-4.78948	0.00111887	0.00327127	-1.39734	-1.5525	7.24552	6.9859	7.15631	6.68636	6.38048	6.3049
b4249	#N/A	bdcA	Chromosome	4473340	4474053	protein_coding	bdcA	0.675605	0.354236	0.996974	4.47685	4.78874	0.00111998	0.00327219	-1.22307	1.59727	4.14094	4.18783	4.02762	4.77881	4.61187	5.11404
b2377	#N/A	yfdY	Chromosome	2495050	2495292	protein_coding	yfdY	0.783238	0.410449	1.15603	4.4149	4.78589	0.0011243	0.00327894	-1.22838	1.72099	3.87027	4.04442	4.23195	4.99536	4.64563	4.70178
b3077	#N/A	ebgC	Chromosome	3225722	3226171	protein_coding	ebgC	1.35589	0.710576	2.00121	1.21961	4.78613	0.00112394	0.00327894	-0.69846	2.55956	0.188709	0.503501	0.889159	1.84241	1.72252	2.17135
b3414	#N/A	nfuA	Chromosome	3545624	3546199	protein_coding	nfuA	0.463653	0.24296	0.684345	8.19291	4.78562	0.00112472	0.00327894	-1.41535	1.37903	7.96665	7.99196	7.93832	8.46596	8.35545	8.43913
b0350	#N/A	mhpD	Chromosome	372115	372924	protein_coding	mhpD	1.5055	0.788179	2.22281	2.79321	4.7808	0.00113207	0.00329801	-0.967174	2.83922	1.69001	1.76777	2.38753	3.09344	3.44677	4.37373
rdlD	#N/A	#N/A	Chromosome	3700136	3700199	ncRNA	#N/A	0.530853	0.277406	0.784301	5.67408	4.7711	0.00114702	0.00333917	-1.36792	1.44478	5.39156	5.3429	5.41515	5.82597	5.95796	6.11097
b3017	#N/A	ftsP	Chromosome	3161257	3162669	protein_coding	ftsP	-0.49214	-0.727139	-0.257142	7.67603	-4.77041	0.00114809	0.00333989	-1.44195	-1.40653	7.96591	7.85478	7.88379	7.34025	7.48068	7.53078
b1157	#N/A	stfE	Chromosome	1209119	1209655	pseudogene	stfE	0.761668	0.397716	1.12562	3.24734	4.76709	0.00115326	0.00335048	-1.07727	1.69545	2.87501	3.0095	2.77631	3.61191	3.79451	3.41679
b2889	#N/A	idi	Chromosome	3033065	3033613	protein_coding	idi	-0.729196	-1.07768	-0.380716	5.76664	-4.76649	0.0011542	0.00335048	-1.36348	-1.65772	6.18903	6.17184	6.15867	5.45453	5.73145	4.89433
b3729	#N/A	glmS	Chromosome	3911839	3913668	protein_coding	glmS	-0.74319	-1.09832	-0.388058	9.75579	-4.76697	0.00115346	0.00335048	-1.45747	-1.67387	10.1514	10.0341	10.0696	9.05829	9.71853	9.50285
b0518	#N/A	fdrA	Chromosome	546680	548347	protein_coding	fdrA	1.04829	0.546741	1.54983	2.08519	4.76104	0.00116276	0.00337292	-0.870678	2.06807	1.55466	1.30447	1.67026	2.3961	2.60387	2.98176
b3714	#N/A	adeP	Chromosome	3895272	3896609	protein_coding	adeP	-0.543978	-0.804317	-0.283639	7.32713	-4.75965	0.00116495	0.00337687	-1.45476	-1.45799	7.657	7.49733	7.55291	7.02191	6.92786	7.30576
b3146	#N/A	rsmI	Chromosome	3292475	3293335	protein_coding	rsmI	-0.615643	-0.910579	-0.320708	7.19678	-4.75482	0.0011726	0.0033966	-1.45955	-1.53224	7.5501	7.65879	7.46078	7.06819	6.89969	6.54313
b2321	#N/A	flk	Chromosome	2437950	2438945	protein_coding	flk	-0.522533	-0.773133	-0.271933	6.68001	-4.74968	0.0011808	0.00341793	-1.44992	-1.43648	6.95428	7.05856	6.83996	6.42913	6.38382	6.41431
b0838	#N/A	gstB	Chromosome	879854	880480	protein_coding	gstB	-0.758319	-1.12209	-0.39455	5.57444	-4.74853	0.00118266	0.00342087	-1.37092	-1.69152	5.89422	6.20594	5.94286	5.34416	5.30959	4.74987
b0732	#N/A	mngB	Chromosome	767978	770611	protein_coding	mngB	0.616437	0.320616	0.912259	5.56875	4.7467	0.0011856	0.00342693	-1.39499	1.53308	5.14944	5.4374	5.19205	5.84188	5.75227	6.03948
b1653	#N/A	lhr	Chromosome	1729087	1733703	protein_coding	lhr	-0.532706	-0.78839	-0.277021	7.45475	-4.74586	0.00118694	0.00342837	-1.47653	-1.44664	7.7689	7.5812	7.73635	7.19129	7.06974	7.38103
b3632	#N/A	waaQ	Chromosome	3807064	3808098	protein_coding	waaQ	-1.01937	-1.50881	-0.52992	3.23915	-4.74414	0.00118973	0.00343398	-1.03357	-2.02703	3.66284	3.56358	4.01804	2.75099	2.8477	2.59173
b3507	#N/A	dctR	Chromosome	3654683	3655213	protein_coding	dctR	1.50184	0.780033	2.22364	0.896355	4.73954	0.00119718	0.00345304	-0.716192	2.83203	0.378812	0.379322	-0.371077	1.39034	1.82037	1.78037
b0506	#N/A	allR	Chromosome	533011	533826	protein_coding	allR	0.478357	0.248249	0.708465	6.47185	4.73536	0.00120399	0.00347023	-1.47335	1.39316	6.18266	6.24205	6.26572	6.65428	6.7852	6.70122
b4161	#N/A	rsgA	Chromosome	4390457	4391509	protein_coding	rsgA	-0.528735	-0.783222	-0.274249	7.67578	-4.73267	0.00120841	0.0034805	-1.49663	-1.44266	7.96887	7.82961	8.0504	7.48576	7.46059	7.25944
b4570	#N/A	lomR	Chromosome	1427389	1428984	pseudogene	lomR	-1.66421	-2.46551	-0.862901	0.825055	-4.73087	0.00121137	0.00348654	-0.647045	-3.16939	1.87817	1.81648	1.44106	0.446924	-0.337782	-0.29452
b0610	#N/A	rnk	Chromosome	643557	643967	protein_coding	rnk	0.553021	0.286708	0.819334	5.77095	4.73022	0.00121243	0.00348713	-1.43803	1.46716	5.54428	5.57822	5.43088	6.07785	6.16614	5.82833
b0612	#N/A	citT	Chromosome	645117	646580	protein_coding	citT	0.96843	0.501983	1.43488	3.10644	4.72932	0.00121393	0.00348897	-1.10986	1.95671	2.87501	2.24788	2.6078	3.54609	3.53589	3.82595
b0085	#N/A	murE	Chromosome	93166	94653	protein_coding	murE	-0.687087	-1.01816	-0.356019	8.44469	-4.72745	0.00121701	0.00349535	-1.50106	-1.61003	8.87565	8.57607	8.86327	7.97926	8.3985	7.97541
b4720	#N/A	ytiC	Chromosome	4556574	4556675	protein_coding	ytiC	3.18674	1.65074	4.72274	0.477349	4.72593	0.00121952	0.0035001	-0.680418	9.1055	-0.179679	-0.165674	-2.98999	1.80826	1.85156	2.53961
b1198	#N/A	dhaM	Chromosome	1247696	1249114	protein_coding	dhaM	1.43094	0.741047	2.12083	6.96499	4.72469	0.0012216	0.00350358	-1.50152	2.69622	6.24323	6.26306	6.55166	7.76204	8.49673	6.47323
b3019	#N/A	parC	Chromosome	3163715	3165973	protein_coding	parC	-0.459209	-0.680681	-0.237738	8.00745	-4.72308	0.00122427	0.0035067	-1.50859	-1.37479	8.25199	8.19713	8.24406	7.80596	7.70114	7.84444
sibE	#N/A	#N/A	Chromosome	3195097	3195240	ncRNA	#N/A	1.04682	0.54194	1.55169	2.84285	4.72299	0.00122441	0.0035067	-1.06663	2.06597	2.50249	2.05841	2.24158	3.34044	3.04276	3.87146
b3974	#N/A	coaA	Chromosome	4174076	4175026	protein_coding	coaA	-0.746267	-1.10681	-0.385727	6.39243	-4.7149	0.00123797	0.00354304	-1.48195	-1.67745	6.85774	6.98024	6.60966	6.23392	5.91707	5.75595
b1242	#N/A	ychE	Chromosome	1298598	1299245	protein_coding	ychE	0.618731	0.319523	0.917939	5.97735	4.71043	0.00124554	0.00356218	-1.47808	1.53552	5.63282	5.5949	5.63259	6.06616	6.29583	6.64183
b0910	#N/A	cmk	Chromosome	961201	961884	protein_coding	cmk	-0.499317	-0.740916	-0.257719	9.00108	-4.70776	0.00125007	0.00357264	-1.53139	-1.41354	9.30608	9.31804	9.1693	8.75764	8.81895	8.63646
b2867	#N/A	xdhB	Chromosome	3002614	3003492	protein_coding	xdhB	-1.03298	-1.53328	-0.532671	2.59011	-4.70314	0.00125798	0.00359272	-0.971224	-2.04624	2.94284	3.29805	3.19418	2.19934	2.09257	1.81366
b4256	#N/A	yjgM	Chromosome	4479034	4479537	protein_coding	yjgM	0.613513	0.316156	0.910869	4.23714	4.69979	0.00126375	0.00360664	-1.32013	1.52998	3.87027	3.98441	3.90483	4.51599	4.41188	4.73547
ryhB	#N/A	#N/A	Chromosome	3580927	3581016	ncRNA	#N/A	1.70931	0.880474	2.53815	0.155392	4.69769	0.00126736	0.00361443	-0.703061	3.27004	-0.751585	-1.05202	-0.182632	1.47984	0.843825	0.594921
b0185	#N/A	accA	Chromosome	208621	209580	protein_coding	accA	-0.543113	-0.806501	-0.279726	8.17941	-4.69707	0.00126843	0.00361495	-1.54554	-1.45711	8.52057	8.46911	8.38591	7.84149	8.10749	7.75193
b3202	#N/A	rpoN	Chromosome	3344717	3346150	protein_coding	rpoN	-0.502037	-0.745694	-0.25838	8.676	-4.69341	0.00127479	0.00363051	-1.55029	-1.41621	8.95395	8.8581	8.99672	8.4418	8.54985	8.2556
b0098	#N/A	secA	Chromosome	108279	110984	protein_coding	secA	-0.766994	-1.13958	-0.394403	9.80176	-4.68912	0.00128227	0.00364926	-1.57429	-1.70172	10.3815	10.0432	10.2556	9.59788	9.63225	8.90012
b4557	#N/A	yidD	Chromosome	3884816	3885073	protein_coding	yidD	-0.5251	-0.78028	-0.26992	6.7516	-4.68735	0.00128538	0.00365555	-1.54457	-1.43903	7.09577	7.00573	6.95483	6.58915	6.3494	6.51473
b1862	#N/A	yebB	Chromosome	1946251	1946853	protein_coding	yebB	1.29432	0.665225	1.92342	2.39773	4.68658	0.00128673	0.00365682	-1.03753	2.45262	1.58586	1.37119	2.10353	2.92041	2.74346	3.66196
b0475	#N/A	hemH	Chromosome	498055	499017	protein_coding	hemH	0.65735	0.337692	0.977007	5.38076	4.68429	0.00129076	0.00366572	-1.46941	1.57718	4.87422	5.21022	5.04579	5.63462	5.58602	5.93367
b1615	#N/A	uidC	Chromosome	1691586	1692851	protein_coding	uidC	1.15451	0.592414	1.71661	2.71203	4.67863	0.00130079	0.00369164	-1.09685	2.22609	2.08881	2.39944	1.82471	3.12846	2.9593	3.87146
b3512	#N/A	gadE	Chromosome	3658366	3658893	protein_coding	gadE	-1.29783	-1.93042	-0.665249	1.17772	-4.6734	0.00131013	0.00371554	-0.772832	-2.45859	1.98733	1.67838	1.73404	0.401836	0.644516	0.620232
b0782	#N/A	moaB	Chromosome	818055	818567	protein_coding	moaB	-0.616559	-0.917653	-0.315465	5.02172	-4.6645	0.00132618	0.00375844	-1.43496	-1.53321	5.32379	5.34809	5.27747	4.52915	4.92213	4.72967
b1263	#N/A	trpD	Chromosome	1319789	1321384	protein_coding	trpD	0.670961	0.342622	0.9993	4.50047	4.65487	0.0013438	0.00380306	-1.42072	1.59213	4.01767	4.11912	4.28614	4.73403	4.77939	5.06649
b2453	#N/A	eutG	Chromosome	2568324	2569511	protein_coding	eutG	1.00657	0.514018	1.49913	1.96575	4.65502	0.00134351	0.00380306	-0.996709	2.00913	1.42267	1.43497	1.42183	2.17275	2.62208	2.72019
b2983	#N/A	yghQ	Chromosome	3131341	3132408	protein_coding	yghQ	0.941281	0.480522	1.40204	1.98871	4.65348	0.00134636	0.00380765	-1.00633	1.92023	1.36988	1.71737	1.49728	2.44136	2.38681	2.51958
b0348	#N/A	mhpB	Chromosome	370277	371221	protein_coding	mhpB	1.14149	0.582346	1.70064	1.75183	4.65028	0.00135228	0.00382175	-0.963294	2.20609	1.07238	1.30447	1.04815	1.97145	2.36536	2.74916
b0089	#N/A	ftsW	Chromosome	98403	99647	protein_coding	ftsW	-0.707723	-1.05449	-0.360959	6.91808	-4.64902	0.00135461	0.0038243	-1.60379	-1.63322	7.41223	7.00146	7.31526	6.4431	6.79827	6.53816
b3555	#N/A	yiaG	Chromosome	3719478	3719768	protein_coding	yiaG	-0.876564	-1.30608	-0.44705	3.49961	-4.64878	0.00135507	0.0038243	-1.22559	-1.836	3.98587	3.86214	3.96587	2.90434	3.50188	2.77756
b0948	#N/A	rlmL	Chromosome	1007844	1009952	protein_coding	rlmL	-0.489355	-0.729182	-0.249529	8.10392	-4.64793	0.00135664	0.00382609	-1.61769	-1.40382	8.39397	8.21923	8.40087	7.8877	7.82541	7.89636
b2047	#N/A	wcaJ	Chromosome	2120160	2121554	protein_coding	wcaJ	1.17206	0.59754	1.74657	1.80989	4.64706	0.00135827	0.00382803	-0.980383	2.25333	1.02765	1.12276	1.36253	2.10404	2.31029	2.93209
b1699	#N/A	ydiS	Chromosome	1781395	1782684	protein_coding	ydiS	0.978073	0.498554	1.45759	3.02351	4.6462	0.00135987	0.00382914	-1.20337	1.96983	2.66467	2.48479	2.29542	3.20263	3.58312	3.91045
b2262	#N/A	menB	Chromosome	2375962	2376819	protein_coding	menB	-0.576643	-0.859376	-0.293911	6.1494	-4.64583	0.00136055	0.00382914	-1.56869	-1.49138	6.49197	6.42396	6.39279	5.74479	6.1092	5.73366
b0365	#N/A	tauA	Chromosome	385232	386194	protein_coding	tauA	0.983844	0.501227	1.46646	3.76254	4.64361	0.0013647	0.00383817	-1.34323	1.97773	3.10236	3.29805	3.44345	4.51069	3.76205	4.45861
b4287	#N/A	fecE	Chromosome	4510690	4511457	protein_coding	fecE	-1.13075	-1.68578	-0.575715	5.2384	-4.64066	0.00137025	0.0038511	-1.47307	-2.18972	5.8667	5.57557	5.78621	4.14394	5.31099	4.747
b2991	#N/A	hybF	Chromosome	3139977	3140318	protein_coding	hybF	-0.757219	-1.12913	-0.385305	3.63369	-4.63778	0.00137567	0.00386366	-1.26738	-1.69023	4.08199	3.81797	4.04972	3.1761	3.25595	3.4204
b4192	#N/A	ulaG	Chromosome	4418561	4419625	protein_coding	ulaG	-0.637088	-0.950088	-0.324087	4.12574	-4.63646	0.00137818	0.00386804	-1.36068	-1.55519	4.46837	4.47439	4.43027	3.95008	3.64674	3.78457
b3290	#N/A	trkA	Chromosome	3436518	3437894	protein_coding	trkA	-0.769571	-1.14847	-0.390676	6.9756	-4.6266	0.00139697	0.00391808	-1.63886	-1.70476	7.60085	7.07992	7.40616	6.67693	6.74112	6.34863
b3342	#N/A	rpsL	Chromosome	3474178	3474552	protein_coding	rpsL	0.4298	0.218046	0.641554	10.9528	4.62345	0.00140303	0.00393234	-1.7022	1.34705	10.7212	10.7206	10.7361	11.1512	11.0963	11.2911
b0790	#N/A	ybhP	Chromosome	823736	824497	protein_coding	ybhP	-0.821036	-1.22566	-0.416408	3.1061	-4.62209	0.00140566	0.00393701	-1.1937	-1.76667	3.39431	3.64337	3.57552	2.72376	2.75999	2.53961
b3652	#N/A	recG	Chromosome	3825210	3827291	protein_coding	recG	-0.629767	-0.940268	-0.319266	7.87947	-4.62008	0.00140955	0.00394519	-1.66065	-1.54732	8.28533	7.93727	8.23978	7.4391	7.68391	7.69146
b2733	#N/A	mutS	Chromosome	2857093	2859654	protein_coding	mutS	-0.565119	-0.844039	-0.286198	7.35267	-4.6152	0.00141905	0.00396631	-1.66578	-1.47951	7.57509	7.73677	7.57321	6.89293	7.25795	7.08009
b4012	#N/A	yjaB	Chromosome	4213680	4214123	protein_coding	yjaB	1.05098	0.532265	1.56969	2.43494	4.61529	0.00141888	0.00396631	-1.15962	2.07193	2.03332	1.52564	2.1393	3.18278	2.75175	2.97687
b2659	#N/A	csiD	Chromosome	2788985	2789962	protein_coding	csiD	0.902549	0.457028	1.34807	3.55501	4.61461	0.0014202	0.00396681	-1.34396	1.86937	2.83662	3.46774	3.05128	3.89826	4.00337	4.0728
b1015	#N/A	putP	Chromosome	1079305	1080813	protein_coding	putP	0.546146	0.276386	0.815905	6.67497	4.61173	0.00142584	0.00397981	-1.66309	1.46018	6.31538	6.4565	6.42031	6.80258	7.13775	6.91733
b2745	#N/A	truD	Chromosome	2870255	2871304	protein_coding	truD	-0.602889	-0.900811	-0.304967	7.33284	-4.60964	0.00142995	0.00398856	-1.67405	-1.51875	7.7672	7.41002	7.69939	7.04821	7.14091	6.9313
argY	#N/A	#N/A	Chromosome	2818198	2818274	tRNA	#N/A	-1.03299	-1.54355	-0.522432	7.68502	-4.60874	0.00143173	0.00399077	-1.67613	-2.04626	8.44364	8.41688	7.88664	7.12435	7.54113	6.69751
b0295	#N/A	ykgL	Chromosome	312112	312339	protein_coding	ykgL	1.30365	0.659146	1.94815	0.317886	4.60752	0.00143413	0.00399474	-0.831086	2.46853	-0.288613	-0.213769	-0.43979	0.932351	1.22353	0.693606
b0938	#N/A	elfA	Chromosome	997868	998407	protein_coding	elfA	1.1554	0.583648	1.72715	2.09771	4.60316	0.00144277	0.00401363	-1.10509	2.22746	1.17851	1.54021	1.85371	2.74197	2.43909	2.83273
b1624	#N/A	ydgJ	Chromosome	1703268	1704308	protein_coding	ydgJ	-0.524965	-0.784749	-0.265181	7.22532	-4.6031	0.00144289	0.00401363	-1.68268	-1.4389	7.4551	7.61579	7.48849	6.99512	7.08951	6.70788
b0717	#N/A	ybgP	Chromosome	748979	749707	protein_coding	ybgP	1.11094	0.56016	1.66172	2.31797	4.59457	0.00145997	0.00405584	-1.16124	2.15986	1.96377	1.61095	1.67026	3.10051	2.39742	3.16491
b2308	#N/A	hisQ	Chromosome	2425230	2425916	protein_coding	hisQ	0.747701	0.377004	1.1184	6.16981	4.59453	0.00146006	0.00405584	-1.663	1.67912	5.76305	5.81386	5.74424	6.22909	6.93834	6.53026
b4255	#N/A	rraB	Chromosome	4478473	4478889	protein_coding	rraB	-0.623138	-0.932124	-0.314152	5.67202	-4.59386	0.0014614	0.00405677	-1.60593	-1.54022	5.94773	6.20765	5.88434	5.43228	5.31519	5.24489
b4377	#N/A	yjjU	Chromosome	4612411	4613484	protein_coding	yjjU	-0.542156	-0.81107	-0.273241	5.92936	-4.59243	0.0014643	0.00406205	-1.6302	-1.45615	6.24994	6.25977	6.08033	5.58001	5.72936	5.67674
b0511	#N/A	ybbW	Chromosome	537633	539087	protein_coding	ybbW	1.37993	0.695159	2.06471	2.32762	4.59032	0.00146855	0.00407107	-1.17542	2.60256	1.64629	0.937011	2.1393	2.92838	3.02234	3.29241
b3719	#N/A	yieL	Chromosome	3899408	3900577	protein_coding	yieL	0.937537	0.472216	1.40286	3.31649	4.58953	0.00147016	0.00407274	-1.33613	1.91526	2.55071	3.04058	2.88565	3.53569	3.76615	4.12015
b2379	#N/A	alaC	Chromosome	2497057	2498295	protein_coding	alaC	0.536645	0.269901	0.803388	8.25098	4.58274	0.00148401	0.00410833	-1.71163	1.45059	7.96794	7.89378	8.00951	8.35094	8.69732	8.58637
b3264	#N/A	envR	Chromosome	3412803	3413465	protein_coding	envR	1.49616	0.75236	2.23997	0.862873	4.58197	0.00148558	0.00410987	-0.926324	2.82092	0.26778	0.207369	-0.305489	1.16602	1.72252	2.11904
b2817	#N/A	amiC	Chromosome	2947757	2949010	protein_coding	amiC	0.544035	0.273532	0.814538	7.31006	4.58128	0.00148701	0.00411101	-1.71973	1.45804	6.94341	7.17607	6.96442	7.52341	7.46438	7.78868
b0062	#N/A	araA	Chromosome	66835	68337	protein_coding	araA	0.721139	0.362462	1.07982	3.96646	4.57982	0.00149002	0.00411654	-1.4567	1.64848	3.57229	3.44855	3.65593	4.12326	4.32842	4.67032
b3265	#N/A	acrE	Chromosome	3413864	3415021	protein_coding	acrE	1.14387	0.574871	1.71288	2.23478	4.57926	0.00149115	0.00411688	-1.16112	2.20974	1.63142	1.25232	1.91002	2.52784	2.90086	3.18625
b0178	#N/A	skp	Chromosome	200482	200967	protein_coding	skp	-0.609146	-0.912251	-0.306042	8.98305	-4.57785	0.00149406	0.00412212	-1.7224	-1.52536	9.33799	9.32128	9.32973	8.74796	8.93032	8.23103
b1867	#N/A	yecD	Chromosome	1950832	1951398	protein_coding	yecD	-0.600016	-0.898929	-0.301102	4.83069	-4.57245	0.00150525	0.00415017	-1.55034	-1.51573	5.03685	5.24955	5.16049	4.61562	4.43008	4.49156
b2740	#N/A	ygbN	Chromosome	2865101	2866465	protein_coding	ygbN	0.828539	0.415022	1.24206	4.10715	4.56406	0.00152283	0.0041958	-1.50338	1.77589	3.47567	3.60922	3.90829	4.45384	4.34496	4.85089
b4080	#N/A	mdtP	Chromosome	4299564	4301030	protein_coding	mdtP	0.708307	0.354547	1.06207	3.30884	4.56085	0.00152962	0.00421165	-1.37983	1.63389	2.86868	3.06094	2.92033	3.65097	3.50188	3.85022
b1637	#N/A	tyrS	Chromosome	1715948	1717222	protein_coding	tyrS	-0.48766	-0.731447	-0.243874	8.77759	-4.55659	0.00153866	0.00423366	-1.75164	-1.40217	9.072	8.99597	8.98161	8.44978	8.68844	8.47773
b0855	#N/A	potG	Chromosome	894991	896124	protein_coding	potG	-0.764005	-1.14606	-0.381951	4.11866	-4.55516	0.00154172	0.00423921	-1.47136	-1.6982	4.50351	4.43204	4.56131	3.93433	3.36266	3.91813
b4248	#N/A	yjgH	Chromosome	4472814	4473209	protein_coding	yjgH	0.704787	0.352211	1.05736	3.91133	4.55341	0.00154545	0.0042466	-1.48738	1.6299	3.49634	3.58834	3.52684	4.23994	4.00337	4.61316
b2411	#N/A	ligA	Chromosome	2528161	2530176	protein_coding	ligA	-0.455531	-0.683463	-0.227598	7.07527	-4.55242	0.00154757	0.00424915	-1.75528	-1.37129	7.35736	7.31072	7.2863	6.91415	6.86237	6.72073
b3891	#N/A	fdhE	Chromosome	4080299	4081228	protein_coding	fdhE	-0.529575	-0.794582	-0.264568	7.52216	-4.55201	0.00154847	0.00424915	-1.76143	-1.4435	7.83652	7.82403	7.78656	7.28428	7.45298	6.94858
b1449	#N/A	curA	Chromosome	1519027	1520064	protein_coding	curA	-0.866785	-1.30086	-0.432706	5.27966	-4.54857	0.00155587	0.00426657	-1.62851	-1.82359	5.60073	6.017	5.66669	5.12413	4.49819	4.77122
b3288	#N/A	fmt	Chromosome	3434214	3435161	protein_coding	fmt	-0.530658	-0.796455	-0.264861	8.15056	-4.54775	0.00155763	0.00426853	-1.76503	-1.44459	8.42125	8.28979	8.54341	7.99168	7.80961	7.84763
b0194	#N/A	proS	Chromosome	217057	218775	protein_coding	proS	-0.520571	-0.78151	-0.259632	9.67869	-4.54436	0.00156496	0.00428572	-1.78382	-1.43452	10.0238	9.8734	9.91058	9.34263	9.61751	9.3042
b1646	#N/A	sodC	Chromosome	1724134	1724655	protein_coding	sodC	-0.531885	-0.799138	-0.264631	5.09276	-4.53342	0.00158891	0.004347	-1.64182	-1.44582	5.30399	5.38992	5.42364	4.87474	4.84479	4.71945
b3042	#N/A	ubiK	Chromosome	3184840	3185130	protein_coding	ubiK	-0.599521	-0.90081	-0.298233	4.4282	-4.53268	0.00159055	0.004347	-1.56011	-1.51521	4.79635	4.65597	4.76585	4.26218	4.0745	4.01434
b4519	#N/A	icdC	Chromosome	1211413	1211577	pseudogene	icdC	0.679176	0.337882	1.02047	4.2327	4.53301	0.00158982	0.004347	-1.57537	1.60122	4.03755	3.79992	3.91862	4.73176	4.65892	4.24946
b3284	#N/A	smg	Chromosome	3431991	3432464	protein_coding	smg	-0.532689	-0.800556	-0.264822	6.30728	-4.52988	0.00159674	0.00436098	-1.75261	-1.44662	6.51343	6.64274	6.64948	6.18236	5.97665	5.87901
b4478	#N/A	dgoD	Chromosome	3871850	3872998	protein_coding	dgoD	0.796818	0.395986	1.19765	3.28914	4.52824	0.00160038	0.004368	-1.43187	1.73726	2.74977	2.76468	3.14224	3.69368	3.67753	3.70696
b0329	#N/A	yahO	Chromosome	346484	346759	protein_coding	yahO	-0.78991	-1.18737	-0.392453	3.77701	-4.5271	0.00160293	0.00437201	-1.45294	-1.72897	4.2226	4.22439	4.07456	3.5409	3.02234	3.57726
b3356	#N/A	yhfA	Chromosome	3485414	3485818	protein_coding	yhfA	-0.59808	-0.899115	-0.297045	6.08084	-4.52559	0.00160629	0.00437824	-1.74035	-1.5137	6.27408	6.558	6.3835	5.74705	5.93993	5.5825
b4198	#N/A	ulaF	Chromosome	4423700	4424386	protein_coding	ulaF	1.32732	0.658406	1.99624	4.68409	4.51998	0.00161887	0.00440956	-1.63369	2.50937	3.81539	3.91621	3.94917	4.65937	5.41384	6.35052
b0092	#N/A	ddlB	Chromosome	102233	103153	protein_coding	ddlB	-0.644584	-0.96951	-0.319657	7.30136	-4.51884	0.00162143	0.0044136	-1.80672	-1.56329	7.68855	7.45277	7.62748	6.75855	7.26122	7.01955
b3644	#N/A	yicC	Chromosome	3816676	3817539	protein_coding	yicC	-0.467823	-0.703705	-0.231941	7.20387	-4.51771	0.00162398	0.00441758	-1.80927	-1.38302	7.47632	7.43363	7.45251	7.09499	6.88657	6.87918
b3793	#N/A	wzyE	Chromosome	3978601	3979953	protein_coding	wzyE	-0.632996	-0.952306	-0.313687	6.4743	-4.51566	0.00162861	0.00442721	-1.78144	-1.55078	6.86809	6.81104	6.7372	6.06796	6.49233	5.86915
b1543	#N/A	ydfJ	Chromosome	1631002	1632285	protein_coding	ydfJ	0.594356	0.294495	0.894217	4.56668	4.51501	0.00163009	0.00442826	-1.63441	1.5098	4.1592	4.37628	4.27814	4.88501	4.713	4.98845
b2341	#N/A	fadJ	Chromosome	2457015	2459159	protein_coding	fadJ	0.866444	0.428772	1.30412	4.80813	4.50945	0.00164275	0.00445968	-1.67604	1.82316	4.23986	4.24455	4.58744	4.99346	5.65063	5.13284
b0703	#N/A	ybfO	Chromosome	734220	735653	pseudogene	ybfO	1.57341	0.777702	2.36911	4.146	4.50423	0.00165473	0.00448919	-1.62073	2.97607	3.27018	3.53112	3.58852	5.7605	4.19189	4.5338
b3664	#N/A	adeQ	Chromosome	3842455	3843789	protein_coding	adeQ	1.17752	0.581315	1.77372	1.37511	4.49889	0.00166708	0.00451969	-1.12634	2.26187	0.725462	0.914816	0.710453	2.08989	1.48457	2.32549
b0606	#N/A	ahpF	Chromosome	639753	641318	protein_coding	ahpF	-0.479433	-0.722618	-0.236249	8.44024	-4.49081	0.00168597	0.00456482	-1.8485	-1.3942	8.60234	8.79675	8.69957	8.24743	8.17763	8.11772
b1663	#N/A	mdtK	Chromosome	1743457	1744830	protein_coding	mdtK	0.533922	0.263114	0.804729	6.84378	4.49106	0.00168538	0.00456482	-1.84643	1.44786	6.49557	6.61461	6.53161	7.01491	6.96934	7.43663
b4388	#N/A	serB	Chromosome	4624895	4625863	protein_coding	serB	-0.499205	-0.752508	-0.245902	6.82672	-4.48922	0.00168973	0.00457194	-1.83884	-1.41343	7.03385	7.03207	7.08778	6.41714	6.68269	6.70677
b3691	#N/A	dgoT	Chromosome	3870438	3871730	protein_coding	dgoT	0.757574	0.372724	1.14242	3.30401	4.484	0.00170207	0.00460228	-1.49024	1.69065	2.74977	2.99899	2.97415	3.48795	3.74968	3.86353
b2908	#N/A	pepP	Chromosome	3053515	3054840	protein_coding	pepP	-0.520671	-0.785218	-0.256124	8.58691	-4.48325	0.00170386	0.00460405	-1.86003	-1.43462	8.84637	8.86653	8.93827	8.48297	8.34555	8.04175
b2133	#N/A	dld	Chromosome	2222185	2223900	protein_coding	dld	-0.823461	-1.24202	-0.404903	8.31532	-4.48146	0.00170812	0.00460943	-1.86388	-1.76965	8.79505	8.8723	8.80379	8.21582	8.07667	7.1283
b4470	#N/A	cyuA	Chromosome	3255341	3256651	protein_coding	cyuA	0.621438	0.305582	0.937294	4.77616	4.48168	0.0017076	0.00460943	-1.70964	1.53841	4.4259	4.56091	4.42062	4.93927	5.34015	4.97011
b1270	#N/A	btuR	Chromosome	1327767	1328357	protein_coding	btuR	-0.650569	-0.981364	-0.319775	5.16137	-4.47989	0.00171187	0.00461342	-1.72778	-1.56979	5.60644	5.57114	5.3968	5.0365	4.79552	4.56183
b4173	#N/A	hflX	Chromosome	4400672	4401952	protein_coding	hflX	0.449007	0.220702	0.677311	9.57736	4.47993	0.00171178	0.00461342	-1.88148	1.3651	9.37543	9.29325	9.35973	9.8367	9.68726	9.91179
b2663	#N/A	gabP	Chromosome	2794253	2795653	protein_coding	gabP	0.952365	0.467958	1.43677	3.7349	4.47843	0.00171536	0.00461976	-1.56583	1.93504	3.05298	3.44081	3.1481	3.95008	3.98941	4.82799
b1851	#N/A	edd	Chromosome	1932793	1934604	protein_coding	edd	0.559442	0.274804	0.844081	7.16062	4.47707	0.00171862	0.00462549	-1.87356	1.4737	6.73962	6.90974	6.91626	7.37675	7.27782	7.7435
b0836	#N/A	bssR	Chromosome	878248	878631	protein_coding	bssR	1.1597	0.569197	1.75021	1.6732	4.47357	0.00172704	0.00464419	-1.2189	2.23411	1.02765	1.51092	0.889159	2.49602	1.97	2.14543
b3967	#N/A	murI	Chromosome	4165428	4166285	protein_coding	murI	-0.536333	-0.809448	-0.263218	6.1906	-4.47323	0.00172786	0.00464419	-1.82671	-1.45028	6.44384	6.62019	6.35463	5.89063	5.98106	5.85323
b3358	#N/A	yhfK	Chromosome	3486791	3488893	protein_coding	yhfK	-0.466803	-0.704737	-0.228868	7.7089	-4.46898	0.00173816	0.00466879	-1.88507	-1.38204	7.96424	7.97898	7.85629	7.38329	7.54173	7.5289
b2923	#N/A	argO	Chromosome	3068173	3068808	protein_coding	argO	0.493011	0.24159	0.744432	5.08692	4.46671	0.00174368	0.00468053	-1.76339	1.40738	4.83743	4.82171	4.84742	5.36046	5.23909	5.41544
b1664	#N/A	ydhQ	Chromosome	1744871	1746127	protein_coding	ydhQ	-0.504505	-0.761838	-0.247172	7.05951	-4.46583	0.00174582	0.00468318	-1.88239	-1.41864	7.261	7.24469	7.41348	6.74225	6.94739	6.74826
b4160	#N/A	psd	Chromosome	4389392	4390360	protein_coding	psd	-0.447878	-0.676407	-0.219348	7.28056	-4.46426	0.00174966	0.00469039	-1.89008	-1.36403	7.51482	7.48796	7.55567	7.10909	7.11584	6.89999
b3805	#N/A	hemC	Chromosome	3989825	3990766	protein_coding	hemC	-0.506561	-0.765082	-0.248041	7.25423	-4.46343	0.00175169	0.00469273	-1.89008	-1.42066	7.45984	7.62608	7.48792	6.94493	7.16595	6.84066
b2963	#N/A	mltC	Chromosome	3104433	3105512	protein_coding	mltC	-0.622289	-0.939933	-0.304644	5.78866	-4.46255	0.00175386	0.00469544	-1.80907	-1.53932	6.05403	5.9346	6.21842	5.31254	5.6339	5.57847
b3101	#N/A	yqjF	Chromosome	3250562	3250954	protein_coding	yqjF	0.762893	0.373313	1.15247	3.65131	4.46066	0.0017585	0.00470477	-1.59524	1.69689	3.2987	3.1396	3.39001	4.26533	3.74138	4.0728
b3537	#N/A	bcsF	Chromosome	3698026	3698217	protein_coding	bcsF	-1.94361	-2.93648	-0.950749	1.63762	-4.45915	0.00176221	0.00471159	-1.11033	-3.84668	2.32898	3.05079	2.62472	1.24473	-0.337782	0.914294
b4582	#N/A	yoeA	Chromosome	2068635	2070474	pseudogene	yoeA	1.41091	0.689952	2.13186	2.86382	4.45783	0.00176549	0.00471726	-1.46514	2.65904	2.37435	1.3548	2.45532	3.47712	3.32981	4.19154
b2966	#N/A	yqgA	Chromosome	3109553	3110260	protein_coding	yqgA	0.952858	0.465871	1.43984	4.07001	4.457	0.00176752	0.00471958	-1.65418	1.9357	3.6665	3.36507	3.52684	4.41182	4.18272	5.2671
b3926	#N/A	glpK	Chromosome	4115714	4117222	protein_coding	glpK	-1.93073	-2.91862	-0.942831	9.20514	-4.45186	0.00178029	0.00474743	-1.91718	-3.81247	10.3069	10.4905	10.4396	8.89693	8.99035	6.1065
b4486	#N/A	yjiV	Chromosome	4574135	4576855	pseudogene	yjiV	0.591753	0.288994	0.894513	4.07874	4.45221	0.00177943	0.00474743	-1.66146	1.50708	3.6774	3.86504	3.79698	4.29338	4.40401	4.43563
b0891	#N/A	lolA	Chromosome	937372	937983	protein_coding	lolA	-0.666531	-1.00761	-0.325448	6.83035	-4.45136	0.00178154	0.00474767	-1.89442	-1.58725	7.31028	6.99915	7.1819	6.42913	6.8211	6.24056
b1283	#N/A	osmB	Chromosome	1343110	1343328	protein_coding	osmB	0.916099	0.447187	1.38501	3.47137	4.45024	0.00178434	0.004752	-1.57455	1.88701	3.25571	2.73331	2.87154	3.72147	3.96466	4.28155
b2382	#N/A	ypdC	Chromosome	2501130	2501987	protein_coding	ypdC	-0.54324	-0.821382	-0.265099	5.08342	-4.44896	0.00178753	0.00475739	-1.76575	-1.45724	5.45629	5.34082	5.28281	4.84135	4.84091	4.73836
b2730	#N/A	hypE	Chromosome	2853254	2854264	protein_coding	hypE	0.578264	0.282149	0.874379	4.76054	4.44834	0.00178909	0.00475842	-1.75722	1.49305	4.49737	4.44759	4.44226	4.90938	5.26973	4.99693
b0677	#N/A	nagA	Chromosome	701603	702751	protein_coding	nagA	0.497279	0.242542	0.752016	7.18973	4.44672	0.00179316	0.00476612	-1.91937	1.41155	6.84973	7.0008	6.96234	7.3207	7.5789	7.42591
b2957	#N/A	ansB	Chromosome	3099682	3100728	protein_coding	ansB	0.663436	0.323525	1.00335	5.54231	4.44596	0.00179507	0.00476808	-1.83736	1.58385	4.99097	5.35943	5.31965	5.91791	5.73982	5.92608
b1298	#N/A	puuD	Chromosome	1361120	1361884	protein_coding	puuD	0.908917	0.443149	1.37468	6.87451	4.44515	0.0017971	0.00477037	-1.91605	1.87764	6.64236	5.93322	6.46798	7.25646	7.24663	7.70039
b3498	#N/A	prlC	Chromosome	3643140	3645182	protein_coding	prlC	0.648478	0.315833	0.981123	8.3888	4.44065	0.00180848	0.00479429	-1.92254	1.56751	7.96145	8.07922	8.10381	8.46442	9.03826	8.68562
b4748	#N/A	ynfT	Chromosome	1632890	1633003	protein_coding	ynfT	-0.982386	-1.48629	-0.478477	7.61255	-4.44081	0.00180808	0.00479429	-1.9257	-1.97573	8.21209	8.04482	8.34803	7.59714	7.17907	6.29413
b0368	#N/A	tauD	Chromosome	387795	388646	protein_coding	tauD	0.570831	0.277979	0.863683	4.38106	4.44008	0.00180992	0.00479499	-1.72456	1.48538	4.08745	4.14557	4.08683	4.7854	4.49572	4.68539
b0102	#N/A	zapD	Chromosome	111856	112599	protein_coding	zapD	-0.480504	-0.727108	-0.2339	6.05536	-4.43843	0.00181412	0.00480298	-1.87107	-1.39523	6.33215	6.35557	6.23574	5.88655	5.74709	5.77509
b2264	#N/A	menD	Chromosome	2377589	2379259	protein_coding	menD	-0.606293	-0.917549	-0.295036	6.57286	-4.43707	0.00181759	0.00480904	-1.90498	-1.52234	6.96914	6.67198	6.96067	6.22424	6.48737	6.12375
b2846	#N/A	yqeH	Chromosome	2987536	2988168	protein_coding	yqeH	1.46257	0.711548	2.21359	1.48819	4.43605	0.00182019	0.00481278	-1.23032	2.75599	0.228786	0.846103	1.07302	1.87577	2.10557	2.79988
b3661	#N/A	nlpA	Chromosome	3839175	3839993	protein_coding	nlpA	0.732191	0.356152	1.10823	3.856	4.43531	0.00182208	0.00481466	-1.66845	1.66116	3.62204	3.34446	3.57552	4.47848	4.14229	3.97319
b2267	#N/A	elaA	Chromosome	2381082	2381543	protein_coding	elaA	-0.752634	-1.13996	-0.365309	3.78272	-4.4263	0.00184527	0.00487277	-1.60717	-1.68487	4.07376	4.34342	4.14371	3.58695	3.17194	3.37651
b1609	#N/A	rstB	Chromosome	1682882	1684183	protein_coding	rstB	0.608	0.295042	0.920959	7.21249	4.42536	0.00184769	0.00487598	-1.95121	1.52414	6.98093	6.94234	6.85169	7.42191	7.84709	7.23097
b3582	#N/A	sgbU	Chromosome	3749232	3750092	protein_coding	sgbU	0.933121	0.452346	1.4139	2.0963	4.42108	0.00185885	0.00489952	-1.35711	1.9094	1.50657	1.66514	1.63729	2.44136	2.36536	2.96209
b3698	#N/A	yidB	Chromosome	3877067	3877465	protein_coding	yidB	1.17118	0.56774	1.77462	1.42176	4.42101	0.00185902	0.00489952	-1.25295	2.25196	1.17851	0.749078	0.542508	2.08989	1.85156	2.11904
b1106	#N/A	thiK	Chromosome	1163260	1164084	protein_coding	thiK	-0.591644	-0.896523	-0.286765	6.29309	-4.42044	0.00186052	0.0049003	-1.91441	-1.50696	6.65436	6.54044	6.64379	6.24991	5.791	5.87901
b2258	#N/A	arnF	Chromosome	2372892	2373278	protein_coding	arnF	0.549652	0.266338	0.832967	6.10997	4.41928	0.00186355	0.00490509	-1.91884	1.46373	5.94322	5.70166	5.77394	6.261	6.47928	6.50075
b1264	#N/A	trpE	Chromosome	1321384	1322946	protein_coding	trpE	0.740971	0.358506	1.12344	3.96383	4.41308	0.00187987	0.00494484	-1.71333	1.6713	3.82196	3.5707	3.42907	4.4839	4.26901	4.20833
b0854	#N/A	potF	Chromosome	893784	894896	protein_coding	potF	-0.777608	-1.17923	-0.375982	5.10888	-4.41034	0.00188713	0.00496074	-1.81701	-1.71429	5.48035	5.79499	5.33001	4.8891	4.50065	4.65815
b1501	#N/A	ydeP	Chromosome	1584207	1586486	protein_coding	ydeP	0.958673	0.463405	1.45394	4.11358	4.40922	0.00189008	0.00496528	-1.72498	1.94352	3.43771	3.69963	3.55801	4.18777	4.51534	5.28303
b3794	#N/A	rffM	Chromosome	3979956	3980696	protein_coding	rffM	-0.719774	-1.09168	-0.34787	4.83774	-4.40856	0.00189184	0.00496669	-1.78931	-1.64692	5.28392	5.1173	5.15613	4.27474	4.86404	4.33029
b4736	#N/A	yliM	Chromosome	850332	850397	protein_coding	yliM	1.13937	0.550306	1.72842	5.75772	4.40591	0.0018989	0.00498202	-1.91909	2.20284	5.451	4.59271	5.245	5.99204	6.64591	6.61964
b0884	#N/A	infA	Chromosome	926225	926443	protein_coding	infA	-0.648676	-0.9842	-0.313152	8.54736	-4.40389	0.00190432	0.00498949	-1.97903	-1.56773	9.08425	8.88707	8.68729	8.27972	8.25768	8.08812
b3331	#N/A	gspJ	Chromosome	3462344	3462931	protein_coding	gspJ	1.14505	0.552721	1.73737	2.15664	4.40347	0.00190544	0.00498949	-1.39821	2.21153	1.21887	1.69149	1.79512	2.66773	2.39742	3.1692
b3341	#N/A	rpsG	Chromosome	3473542	3474081	protein_coding	rpsG	0.417442	0.201505	0.633379	11.0746	4.40353	0.00190529	0.00498949	-2.03131	1.33556	10.8784	10.8342	10.8697	11.3271	11.174	11.364
b0230	#N/A	lafU	Chromosome	250072	250827	pseudogene	lafU	0.942012	0.454529	1.42949	2.484	4.40179	0.00190995	0.00499717	-1.46031	1.92121	1.71844	2.13721	2.15103	2.81257	2.88587	3.19891
b3187	#N/A	ispB	Chromosome	3333710	3334681	protein_coding	ispB	-0.503468	-0.764027	-0.242909	7.25596	-4.40147	0.00191083	0.00499717	-1.98236	-1.41762	7.44689	7.64642	7.41287	6.90661	7.00489	7.11807
b3293	#N/A	yhdN	Chromosome	3439141	3439509	protein_coding	yhdN	0.813008	0.391605	1.23441	4.98809	4.3947	0.00192912	0.00504176	-1.86681	1.75687	4.79301	4.38236	4.50301	5.56347	5.02662	5.66006
b3062	#N/A	ttdB	Chromosome	3207371	3207976	protein_coding	ttdB	1.05043	0.505757	1.59511	1.46141	4.39302	0.0019337	0.00505047	-1.29437	2.07115	1.09424	0.723767	0.889159	1.9868	1.77227	2.30222
b0433	#N/A	ampG	Chromosome	452070	453545	protein_coding	ampG	-0.528149	-0.80235	-0.253948	6.97641	-4.38753	0.00194872	0.00508281	-1.997	-1.44208	7.25161	7.28446	7.23556	6.65127	6.96756	6.46801
b2746	#N/A	ispF	Chromosome	2871301	2871780	protein_coding	ispF	-0.711082	-1.08022	-0.341941	5.22177	-4.38793	0.00194762	0.00508281	-1.86588	-1.63703	5.69315	5.42273	5.56515	4.68548	5.22576	4.73836
b3035	#N/A	tolC	Chromosome	3178115	3179596	protein_coding	tolC	-0.529655	-0.804663	-0.254647	10.0679	-4.38713	0.00194983	0.00508281	-2.0282	-1.44358	10.273	10.53	10.3134	9.88562	9.83778	9.56786
b1690	#N/A	ydiM	Chromosome	1771071	1772285	protein_coding	ydiM	1.42502	0.684655	2.16538	1.31772	4.38438	0.00195739	0.00509926	-1.2753	2.68518	0.57812	1.10326	0.0853014	1.71918	1.95572	2.46474
b1383	#N/A	ydbL	Chromosome	1445880	1446206	protein_coding	ydbL	-0.821207	-1.24948	-0.39293	3.43757	-4.36778	0.00200381	0.00521593	-1.63838	-1.76688	3.85434	3.82096	3.9725	3.12152	3.32981	2.52629
b3588	#N/A	aldB	Chromosome	3754973	3756511	protein_coding	aldB	-1.00146	-1.52378	-0.479138	3.55119	-4.36745	0.00200474	0.00521593	-1.63923	-2.00203	3.83824	4.35377	4.09899	3.30414	2.73512	2.97687
gltV	#N/A	#N/A	Chromosome	4209774	4209849	tRNA	#N/A	-2.0185	-3.07251	-0.964491	7.97526	-4.36231	0.00201935	0.00525058	-2.03904	-4.05163	9.55562	9.30577	8.02393	6.80312	6.82602	7.3371
b0179	#N/A	lpxD	Chromosome	200971	201996	protein_coding	lpxD	-0.524914	-0.799199	-0.250629	9.38066	-4.35931	0.00202792	0.00526948	-2.05362	-1.43885	9.70743	9.5601	9.66263	9.04162	9.36684	8.94533
b2158	#N/A	yeiH	Chromosome	2249717	2250766	protein_coding	yeiH	-0.497353	-0.7573	-0.237407	5.33724	-4.35826	0.00203094	0.00527395	-1.92735	-1.41162	5.54428	5.57557	5.62209	5.11891	4.96733	5.19523
b0291	#N/A	ecpC	Chromosome	306807	309332	protein_coding	ecpC	0.69805	0.332931	1.06317	4.89906	4.35497	0.00204042	0.00529181	-1.91145	1.62231	4.33702	4.65094	4.64249	5.26612	4.99554	5.50224
b1971	#N/A	msrP	Chromosome	2039478	2040482	protein_coding	msrP	0.878118	0.418849	1.33739	3.79583	4.3553	0.00203946	0.00529181	-1.76646	1.83798	3.05855	3.50907	3.49498	4.25903	3.92121	4.53213
b3972	#N/A	murB	Chromosome	4172057	4173085	protein_coding	murB	-0.426836	-0.650254	-0.203419	7.27064	-4.35187	0.00204937	0.00531164	-2.0585	-1.34428	7.44902	7.51841	7.5236	7.1025	7.05726	6.97303
b0935	#N/A	ssuD	Chromosome	994843	995988	protein_coding	ssuD	0.986434	0.469766	1.5031	2.05754	4.34899	0.00205775	0.00532994	-1.46845	1.98128	1.50657	1.30447	1.82471	2.63888	2.32147	2.74916
b2372	#N/A	yfdV	Chromosome	2489242	2490186	protein_coding	yfdV	0.817522	0.389227	1.24582	2.3736	4.34799	0.00206067	0.00533411	-1.51693	1.76238	1.9277	2.04825	1.86799	2.68665	2.65781	3.05319
b0324	#N/A	yahJ	Chromosome	341125	342507	protein_coding	yahJ	-0.594735	-0.906469	-0.283	4.38379	-4.34581	0.00206704	0.0053438	-1.82395	-1.51019	4.60597	4.75143	4.65284	3.93037	4.19189	4.17028
b3994	#N/A	thiC	Chromosome	4194204	4196099	protein_coding	thiC	-0.58439	-0.890692	-0.278089	6.98015	-4.34596	0.00206659	0.0053438	-2.05899	-1.49941	7.25586	7.25024	7.35478	6.90913	6.40631	6.70456
b2244	#N/A	rpnE	Chromosome	2356904	2357803	protein_coding	rpnE	-0.768806	-1.17222	-0.365393	3.61262	-4.3411	0.00208088	0.00537615	-1.7034	-1.70386	3.97118	3.86793	4.13192	3.37584	2.94491	3.38392
b3103	#N/A	yhaH	Chromosome	3252304	3252669	protein_coding	yhaH	0.790148	0.374853	1.20544	5.31212	4.33395	0.00210206	0.00542621	-1.98814	1.72925	4.74891	4.9784	5.05986	5.52325	6.13161	5.43072
b3912	#N/A	cpxR	Chromosome	4104972	4105670	protein_coding	cpxR	0.46097	0.218672	0.703269	7.12211	4.33366	0.00210292	0.00542621	-2.08863	1.37647	6.82666	6.86051	6.92994	7.23211	7.43282	7.45059
b0528	#N/A	ybcJ	Chromosome	556661	556873	protein_coding	ybcJ	-0.78605	-1.19964	-0.372462	4.51645	-4.32927	0.00211605	0.00545294	-1.8642	-1.72435	5.09898	4.99039	4.67332	4.21409	4.03088	4.09102
b0925	#N/A	ldtD	Chromosome	981047	982894	protein_coding	ldtD	-0.491227	-0.74968	-0.232775	7.32999	-4.32946	0.00211549	0.00545294	-2.09192	-1.40564	7.46247	7.66379	7.55374	6.97506	7.05516	7.26972
b1287	#N/A	yciW	Chromosome	1348980	1350107	protein_coding	yciW	-0.792626	-1.20974	-0.375509	5.61658	-4.32855	0.00211822	0.00545294	-1.99682	-1.73222	6.21794	5.95173	5.97539	5.59761	4.92763	5.02918
b1972	#N/A	msrQ	Chromosome	2040483	2041118	protein_coding	msrQ	0.718727	0.340487	1.09697	3.4253	4.32841	0.00211865	0.00545294	-1.74526	1.64573	3.04178	3.12033	3.00679	3.84452	3.47709	4.0613
b4513	#N/A	kdpF	Chromosome	728732	728821	protein_coding	kdpF	-1.21565	-1.85594	-0.575364	1.44934	-4.3248	0.00212952	0.00547744	-1.31505	-2.32246	1.9756	1.86359	2.32678	0.900289	0.843825	0.78597
b2617	#N/A	bamE	Chromosome	2753605	2753946	protein_coding	bamE	0.517374	0.244757	0.78999	6.45534	4.32299	0.00213501	0.00548809	-2.08291	1.43135	6.11076	6.37755	6.11143	6.65967	6.6778	6.79485
b0813	#N/A	rhtA	Chromosome	849210	850097	protein_coding	rhtA	-0.642702	-0.981499	-0.303906	4.63936	-4.32119	0.00214047	0.00549589	-1.9018	-1.56125	4.97781	5.13421	4.89527	4.42315	4.43008	3.97564
b3199	#N/A	lptC	Chromosome	3342836	3343411	protein_coding	lptC	-0.435307	-0.664782	-0.205833	7.6346	-4.3211	0.00214075	0.00549589	-2.10719	-1.3522	7.79103	7.84069	7.92621	7.41661	7.42701	7.40603
b3964	#N/A	yijD	Chromosome	4161771	4162130	protein_coding	yijD	0.459583	0.217278	0.701889	5.58434	4.32049	0.00214259	0.00549714	-2.0277	1.37514	5.33416	5.33978	5.3931	5.78046	5.9069	5.75166
b1316	#N/A	ycjT	Chromosome	1377884	1380151	protein_coding	ycjT	0.942675	0.445389	1.43996	3.77455	4.31805	0.00215001	0.0055127	-1.82134	1.92209	3.35411	3.1913	3.26065	4.36854	3.68188	4.79085
b0967	#N/A	rlmI	Chromosome	1028779	1029969	protein_coding	rlmI	-0.481944	-0.736265	-0.227623	6.59789	-4.31664	0.00215433	0.00551399	-2.0884	-1.39662	6.84893	6.83857	6.82768	6.45281	6.15524	6.46409
b1763	#N/A	topB	Chromosome	1844999	1846960	protein_coding	topB	-0.418796	-0.639821	-0.197771	7.72239	-4.31611	0.00215594	0.00551399	-2.11457	-1.33681	7.91442	7.97798	7.89364	7.46056	7.54412	7.54365
b1836	#N/A	yebV	Chromosome	1921780	1922016	protein_coding	yebV	-0.702027	-1.07246	-0.331589	4.15747	-4.31688	0.00215359	0.00551399	-1.83126	-1.62679	4.53781	4.68413	4.33323	3.85292	3.66002	3.87672
b2364	#N/A	dsdC	Chromosome	2476694	2477629	protein_coding	dsdC	0.613496	0.289719	0.937273	4.61131	4.31617	0.00215578	0.00551399	-1.93435	1.52996	4.3575	4.27536	4.17276	4.73857	4.92213	5.20153
b3863	#N/A	polA	Chromosome	4046966	4049752	protein_coding	polA	-0.549839	-0.840087	-0.25959	8.34701	-4.31516	0.00215886	0.00551799	-2.11226	-1.46392	8.64091	8.7712	8.61503	8.22879	8.13726	7.68885
b2203	#N/A	napB	Chromosome	2298269	2298718	protein_coding	napB	1.39053	0.656176	2.12488	0.932726	4.31328	0.00216463	0.00552925	-1.343	2.62175	0.780429	-0.0740439	-0.015982	1.85918	1.52383	1.52294
b2160	#N/A	yeiI	Chromosome	2251700	2252788	protein_coding	yeiI	-0.541506	-0.827532	-0.25548	5.87253	-4.31251	0.002167	0.00553184	-2.04627	-1.45549	6.14192	6.21562	6.1623	5.62729	5.80998	5.27807
b1249	#N/A	clsA	Chromosome	1307185	1308645	protein_coding	clsA	0.456331	0.215196	0.697467	6.76658	4.31074	0.00217248	0.00554234	-2.11532	1.37205	6.54005	6.64653	6.44375	6.96831	6.99924	7.00161
b2891	#N/A	prfB	Chromosome	3035184	3036282	protein_coding	prfB	-0.433614	-0.662789	-0.204438	9.23615	-4.3099	0.00217506	0.00554544	-2.12525	-1.35061	9.49727	9.40707	9.40925	8.94781	9.06367	9.09184
b0124	#N/A	gcd	Chromosome	138835	141225	protein_coding	gcd	-1.25456	-1.91778	-0.591338	9.84875	-4.30889	0.00217818	0.00554991	-2.13933	-2.38594	10.7253	10.1556	10.6903	9.89804	8.64903	8.97422
b3922	#N/A	yiiS	Chromosome	4112967	4113266	protein_coding	yiiS	-0.619071	-0.946835	-0.291307	3.91405	-4.3024	0.00219836	0.00559782	-1.82038	-1.53589	4.2226	4.35583	4.13782	3.63644	3.59699	3.53463
b2875	#N/A	yqeB	Chromosome	3012614	3014239	protein_coding	yqeB	-0.857417	-1.31166	-0.403174	3.84784	-4.29968	0.0022069	0.00561605	-1.7946	-1.81179	4.05159	4.28188	4.45177	3.4047	3.18425	3.71285
b2234	#N/A	nrdA	Chromosome	2344865	2347150	protein_coding	nrdA	-1.14618	-1.75418	-0.538183	8.72853	-4.2942	0.00222416	0.00565644	-2.14705	-2.21328	9.17375	9.3971	9.20929	7.54755	8.89484	8.14863
b0842	#N/A	mdfA	Chromosome	883673	884905	protein_coding	mdfA	0.575291	0.269475	0.881107	4.99579	4.28509	0.00225323	0.00572677	-2.02781	1.48998	4.72809	4.66763	4.7035	5.38962	5.00943	5.47648
b4092	#N/A	phnP	Chromosome	4314344	4315102	protein_coding	phnP	0.653487	0.305913	1.00106	3.85092	4.28274	0.00226077	0.00574237	-1.88183	1.57297	3.45892	3.67012	3.44345	4.21083	3.95032	4.37186
b2319	#N/A	usg	Chromosome	2435636	2436649	protein_coding	usg	0.409494	0.191637	0.627351	8.92765	4.28161	0.0022644	0.00574799	-2.16504	1.32822	8.7467	8.67997	8.71546	9.12016	9.11177	9.19184
b2285	#N/A	nuoE	Chromosome	2401552	2402052	protein_coding	nuoE	-1.0366	-1.58876	-0.484441	8.60772	-4.27642	0.00228124	0.00578712	-2.17345	-2.05139	9.27239	9.00191	9.22507	7.98405	8.83367	7.32921
b2962	#N/A	yggX	Chromosome	3104093	3104368	protein_coding	yggX	-0.612392	-0.938803	-0.28598	5.62741	-4.27362	0.00229036	0.00580428	-2.08205	-1.52879	5.96563	5.75573	6.05558	5.24713	5.56852	5.17188
b4185	#N/A	yjfM	Chromosome	4412387	4413025	protein_coding	yjfM	1.53522	0.716902	2.35354	1.47298	4.27347	0.00229086	0.00580428	-1.46826	2.89833	0.0613294	0.937011	1.07302	2.10404	1.85156	2.81092
b2879	#N/A	ssnA	Chromosome	3019161	3020489	protein_coding	ssnA	-1.43363	-2.19789	-0.66937	2.86559	-4.27295	0.00229256	0.00580495	-1.60327	-2.70126	3.15531	3.61955	3.8555	1.79088	2.19341	2.57887
b0038	#N/A	caiB	Chromosome	37898	39115	protein_coding	caiB	0.698864	0.326058	1.07167	4.43751	4.27013	0.00230178	0.00582468	-1.98197	1.62323	4.00619	4.21534	3.97909	4.74761	4.48582	5.19101
b1427	#N/A	rimL	Chromosome	1498938	1499477	protein_coding	rimL	-0.784746	-1.20443	-0.365066	3.98389	-4.25935	0.0023375	0.0059114	-1.89272	-1.72279	4.27617	4.61181	4.38132	3.63157	3.84188	3.1606
b2558	#N/A	mltF	Chromosome	2695801	2697357	protein_coding	mltF	-0.571644	-0.877605	-0.265683	6.08842	-4.25591	0.00234902	0.0059358	-2.14422	-1.48622	6.42617	6.47178	6.20442	5.66475	5.92626	5.83713
b2976	#N/A	glcB	Chromosome	3121634	3123805	protein_coding	glcB	-0.512919	-0.787496	-0.238341	5.31465	-4.25516	0.00235153	0.0059358	-2.08107	-1.42693	5.54725	5.46535	5.66567	5.00858	5.12883	5.07223
b4281	#N/A	yjhD	Chromosome	4506626	4506856	pseudogene	yjhD	0.972419	0.451906	1.49293	1.93959	4.25553	0.00235028	0.0059358	-1.58087	1.96213	1.50657	1.75534	1.16844	2.48525	2.34358	2.37837
b3494	#N/A	uspB	Chromosome	3639385	3639720	protein_coding	uspB	-0.615362	-0.944957	-0.285768	4.24804	-4.25289	0.00235918	0.00595141	-1.94132	-1.53194	4.54179	4.59795	4.45414	3.75323	3.9859	4.1552
b0039	#N/A	caiA	Chromosome	39244	40386	protein_coding	caiA	0.590963	0.274375	0.907551	5.24479	4.25205	0.00236199	0.00595481	-2.10121	1.50625	4.75921	5.08908	5.01884	5.53895	5.44358	5.61906
b0698	#N/A	kdpA	Chromosome	727059	728732	protein_coding	kdpA	1.00113	0.463965	1.53829	1.8817	4.24537	0.00238466	0.00600823	-1.57764	2.00156	1.19883	1.71737	1.23608	2.17275	2.47959	2.48555
b4308	#N/A	yjhR	Chromosome	4535015	4536031	pseudogene	yjhR	1.07254	0.496257	1.64883	3.05141	4.23944	0.00240499	0.00605568	-1.81978	2.10314	2.75664	2.221	2.42666	3.71227	3.06954	4.12236
b1220	#N/A	ychO	Chromosome	1273784	1275178	protein_coding	ychO	0.474804	0.219572	0.730036	5.78768	4.23752	0.00241161	0.00606859	-2.17112	1.38973	5.55515	5.57292	5.57824	6.16729	5.90876	5.94373
b2723	#N/A	hycC	Chromosome	2847415	2849241	protein_coding	hycC	0.714952	0.329998	1.09991	3.55674	4.23059	0.00243568	0.00612536	-1.91005	1.64143	3.23125	3.16803	3.06994	3.66535	3.95032	4.25553
b3653	#N/A	gltS	Chromosome	3827460	3828665	protein_coding	gltS	-0.557993	-0.858703	-0.257283	9.59709	-4.22682	0.00244887	0.00615473	-2.25953	-1.47222	9.87794	9.81215	10.0149	9.55098	9.15929	9.16729
b1090	#N/A	plsX	Chromosome	1147621	1148691	protein_coding	plsX	-0.638128	-0.982059	-0.294197	9.11862	-4.22638	0.0024504	0.00615477	-2.25113	-1.55631	9.67703	9.27288	9.40902	8.91359	8.90371	8.53551
b0832	#N/A	gsiD	Chromosome	871890	872801	protein_coding	gsiD	-0.960902	-1.47935	-0.442452	4.35963	-4.22187	0.00246631	0.0061909	-1.99733	-1.94653	4.92999	4.57159	4.95169	3.61191	4.47083	3.6218
b3668	#N/A	uhpB	Chromosome	3848634	3850136	protein_coding	uhpB	0.570478	0.26263	0.878326	5.24342	4.22119	0.00246871	0.0061931	-2.1481	1.48502	4.9436	5.15448	4.81645	5.5724	5.39676	5.57685
b1034	#N/A	ycdX	Chromosome	1098879	1099616	protein_coding	ycdX	-0.403971	-0.622028	-0.185913	6.96183	-4.21999	0.00247297	0.00619997	-2.25176	-1.32314	7.17098	7.13945	7.1819	6.75014	6.80775	6.72073
b4407	#N/A	thiS	Chromosome	4192637	4192837	protein_coding	thiS	-0.908275	-1.39865	-0.417902	2.10561	-4.21913	0.00247601	0.00620376	-1.59	-1.8768	2.59738	2.45434	2.58204	1.71918	1.4027	1.87803
b0803	#N/A	ybiI	Chromosome	838190	838456	protein_coding	ybiI	0.670195	0.308024	1.03237	3.84516	4.21522	0.00248994	0.00623483	-1.9809	1.59129	3.32205	3.59184	3.56679	4.00387	4.22204	4.36439
b0624	#N/A	crcB	Chromosome	657555	657938	protein_coding	crcB	0.761973	0.349988	1.17396	5.59255	4.21299	0.00249792	0.00625094	-2.19865	1.69581	5.28154	5.27373	5.20758	5.94665	6.44581	5.39999
b2323	#N/A	fabB	Chromosome	2440385	2441605	protein_coding	fabB	-0.709506	-1.09375	-0.325261	9.01796	-4.20611	0.00252272	0.00630912	-2.28038	-1.63524	9.10341	9.43889	9.53857	8.48449	8.81426	8.72817
b2330	#N/A	prmB	Chromosome	2447508	2448440	protein_coding	prmB	-0.464867	-0.716813	-0.21292	7.10085	-4.20293	0.00253427	0.00633413	-2.28076	-1.38019	7.31378	7.46308	7.29261	6.86361	6.98349	6.68857
b0700	#N/A	rhsC	Chromosome	729583	733776	protein_coding	rhsC	1.06515	0.487678	1.64263	5.19533	4.20156	0.00253925	0.00634268	-2.18966	2.09239	4.69628	4.55195	4.93821	6.33557	5.2898	5.36017
b1038	#N/A	csgF	Chromosome	1101711	1102127	protein_coding	csgF	1.50712	0.688835	2.3254	0.74584	4.19543	0.00256173	0.00639489	-1.4728	2.84241	-0.534774	0.0533354	0.431477	1.52259	1.07285	1.92956
b0145	#N/A	dksA	Chromosome	160149	160604	protein_coding	dksA	0.48633	0.22199	0.750669	7.73563	4.19084	0.00257869	0.00643326	-2.30325	1.40088	7.36413	7.57369	7.56364	7.92851	8.07088	7.91293
b3383	#N/A	yhfZ	Chromosome	3511439	3512344	protein_coding	yhfZ	0.785193	0.358036	1.21235	3.79018	4.18718	0.00259231	0.00646327	-2.02731	1.72332	3.59163	3.18668	3.38008	4.06299	4.55141	3.96827
b0865	#N/A	ybjP	Chromosome	903952	904467	protein_coding	ybjP	-0.677319	-1.04595	-0.308685	4.33581	-4.18533	0.00259922	0.00647654	-2.05333	-1.59917	4.62486	4.83506	4.52346	3.78431	4.10718	4.13997
b0503	#N/A	selU	Chromosome	530132	531226	protein_coding	selU	-0.500561	-0.773083	-0.228039	5.64304	-4.18396	0.00260434	0.00648532	-2.22295	-1.41476	5.8443	5.96462	5.95713	5.4778	5.45758	5.15683
b0679	#N/A	nagE	Chromosome	703944	705890	protein_coding	nagE	0.527466	0.239982	0.814949	7.45332	4.17939	0.00262154	0.00652415	-2.32281	1.44139	7.0917	7.2483	7.32241	7.77425	7.83885	7.4444
b0066	#N/A	thiQ	Chromosome	72229	72927	protein_coding	thiQ	0.528458	0.240321	0.816594	5.17036	4.17777	0.00262767	0.0065314	-2.20532	1.44239	4.91164	4.78087	4.9126	5.30796	5.39808	5.71101
b3078	#N/A	ygjI	Chromosome	3226234	3227667	protein_coding	ygjI	0.986683	0.448746	1.52462	2.19198	4.1781	0.00262643	0.0065314	-1.73739	1.98162	1.73245	1.9204	1.40233	2.3961	2.92305	2.77756
b0119	#N/A	yacL	Chromosome	134388	134750	protein_coding	yacL	0.646808	0.294104	0.999513	5.50938	4.17731	0.00262941	0.00653174	-2.24367	1.5657	5.27078	4.90429	5.3454	5.96904	5.6943	5.87245
cpxQ	#N/A	#N/A	Chromosome	4106330	4106387	ncRNA	#N/A	3.75434	1.70647	5.80221	-1.26761	4.17603	0.00263424	0.00653974	-1.38471	13.4949	-1.71311	-6.09641	-2.33791	0.764406	0.904579	0.872774
b2880	#N/A	ygfM	Chromosome	3020540	3021319	protein_coding	ygfM	-1.09373	-1.69041	-0.497056	3.02553	-4.17546	0.00263641	0.00654113	-1.81227	-2.13425	3.37212	3.37729	3.85908	2.41891	2.22948	2.89628
b0577	#N/A	ybdG	Chromosome	603416	604663	protein_coding	ybdG	0.505231	0.229519	0.780942	6.51026	4.17413	0.00264147	0.00654969	-2.31443	1.41935	6.25358	6.38665	6.25624	6.94542	6.68648	6.53317
b3105	#N/A	yhaJ	Chromosome	3253318	3254214	protein_coding	yhaJ	0.540205	0.244992	0.835417	5.77888	4.16827	0.00266388	0.0065972	-2.27471	1.45418	5.42105	5.6522	5.48979	5.94075	6.25486	5.91461
b3741	#N/A	mnmG	Chromosome	3923744	3925633	protein_coding	mnmG	-0.441042	-0.68206	-0.200024	9.65438	-4.16833	0.00266364	0.0065972	-2.35001	-1.35758	9.96282	9.7576	9.87787	9.46985	9.39316	9.46499
b0156	#N/A	erpA	Chromosome	176610	176954	protein_coding	erpA	0.543763	0.246376	0.841151	7.29812	4.16504	0.00267631	0.00662394	-2.34567	1.45777	7.05942	7.12895	6.83406	7.46912	7.50173	7.79546
b2284	#N/A	nuoF	Chromosome	2400218	2401555	protein_coding	nuoF	-1.0836	-1.6769	-0.490299	9.42067	-4.16032	0.00269459	0.00666107	-2.35655	-2.11931	10.1535	9.87219	9.94647	8.66855	9.70971	8.17355
b3348	#N/A	slyX	Chromosome	3477640	3477858	protein_coding	slyX	-0.691016	-1.06936	-0.312676	3.86919	-4.16043	0.00269417	0.00666107	-2.02822	-1.61442	4.31625	4.21079	4.167	3.76663	3.25011	3.50436
b3060	#N/A	ttdR	Chromosome	3205324	3206256	protein_coding	ttdR	0.784314	0.354835	1.21379	2.44482	4.15988	0.00269632	0.00666129	-1.81177	1.72227	2.01051	2.0685	2.01644	2.7865	2.62208	3.16491
b0208	#N/A	yafC	Chromosome	229967	230881	protein_coding	yafC	0.639556	0.288715	0.990397	5.32146	4.15242	0.00272552	0.00672935	-2.2637	1.55785	4.82605	5.0527	5.18921	5.78924	5.48022	5.59133
b3125	#N/A	garR	Chromosome	3271867	3272751	protein_coding	garR	-0.655886	-1.01572	-0.296048	3.65648	-4.15196	0.00272729	0.00672964	-2.00587	-1.57558	3.98587	4.07976	3.96587	3.3464	3.54068	3.02029
b1724	#N/A	ydiZ	Chromosome	1807400	1807690	protein_coding	ydiZ	-1.06645	-1.65271	-0.480187	4.31139	-4.14363	0.00276034	0.00680705	-2.12089	-2.09427	4.91317	4.89723	5.01724	4.4566	3.52625	3.05783
b1813	#N/A	nudL	Chromosome	1896170	1896748	protein_coding	nudL	-0.58467	-0.90635	-0.262991	4.90724	-4.14019	0.00277411	0.00683685	-2.20961	-1.4997	5.31799	5.04378	5.18779	4.5239	4.79351	4.57645
b1741	#N/A	cho	Chromosome	1823515	1824402	protein_coding	cho	0.638515	0.287103	0.989927	5.80993	4.13892	0.0027792	0.00684525	-2.32387	1.55673	5.38492	5.44226	5.62945	6.27748	5.79301	6.33245
b2715	#N/A	ascF	Chromosome	2839524	2840981	protein_coding	ascF	0.852602	0.383199	1.32201	3.94284	4.13745	0.0027851	0.00685563	-2.11247	1.80576	3.22631	3.76001	3.49957	4.03742	4.50801	4.62571
b3287	#N/A	def	Chromosome	3433690	3434199	protein_coding	def	-0.428038	-0.663739	-0.192336	7.42483	-4.13667	0.00278824	0.0068592	-2.3875	-1.3454	7.60846	7.64136	7.71848	7.2671	7.2605	7.05305
b1199	#N/A	dhaL	Chromosome	1249125	1249757	protein_coding	dhaL	1.31228	0.589259	2.0353	6.09135	4.13435	0.00279761	0.00687393	-2.36149	2.48334	5.53532	5.516	5.62314	6.92415	7.55866	5.39083
b3638	#N/A	yicR	Chromosome	3811891	3812559	protein_coding	yicR	0.460358	0.206718	0.713998	6.9577	4.13438	0.00279748	0.00687393	-2.38977	1.37588	6.83683	6.71717	6.64482	7.26317	7.11061	7.17362
b2700	#N/A	pncC	Chromosome	2823849	2824346	protein_coding	pncC	-0.553294	-0.858588	-0.247999	4.9313	-4.12828	0.00282231	0.00693042	-2.2263	-1.46743	5.09898	5.3188	5.16628	4.537	4.61187	4.85489
b0685	#N/A	ybfE	Chromosome	711605	711898	protein_coding	ybfE	-0.470864	-0.730767	-0.210962	6.70672	-4.12684	0.0028282	0.00694069	-2.38287	-1.38594	6.98129	7.03335	6.83042	6.51764	6.35485	6.52273
b0152	#N/A	fhuD	Chromosome	170575	171465	protein_coding	fhuD	0.752714	0.337106	1.16832	4.44119	4.12551	0.00283362	0.00694981	-2.19918	1.68496	3.87659	4.10694	4.04972	4.51599	4.74242	5.35547
b1695	#N/A	ydiO	Chromosome	1777196	1778347	protein_coding	ydiO	0.884016	0.395677	1.37236	2.7496	4.12354	0.00284172	0.00696547	-1.92627	1.84551	2.18362	2.221	2.39742	3.11455	2.8477	3.73329
b2156	#N/A	lysP	Chromosome	2247063	2248532	protein_coding	lysP	0.477739	0.213755	0.741723	7.51823	4.12236	0.0028466	0.00697323	-2.4101	1.39256	7.18728	7.43753	7.27328	7.72219	7.86368	7.62542
b3590	#N/A	selB	Chromosome	3758017	3759861	protein_coding	selB	-0.42515	-0.660306	-0.189993	6.39494	-4.11829	0.00286341	0.00701019	-2.38024	-1.34271	6.60478	6.65576	6.58555	6.14864	6.28873	6.08621
b3565	#N/A	xylA	Chromosome	3729443	3730765	protein_coding	xylA	0.721659	0.322327	1.12099	3.29432	4.11652	0.00287075	0.00702393	-2.03988	1.64908	2.79051	2.86648	3.05753	3.57176	3.48209	3.99754
b1635	#N/A	gstA	Chromosome	1714377	1714982	protein_coding	gstA	0.479564	0.214125	0.745003	6.3435	4.11542	0.00287534	0.00703091	-2.3937	1.39432	6.01086	6.17359	6.13819	6.65127	6.40303	6.68407
b1697	#N/A	ydiQ	Chromosome	1779617	1780381	protein_coding	ydiQ	1.32754	0.592304	2.06279	1.93874	4.11293	0.00288573	0.00705209	-1.79104	2.50975	1.58586	1.49605	0.645602	2.26376	2.77634	2.86485
b0465	#N/A	mscK	Chromosome	486536	489898	protein_coding	mscK	-0.402356	-0.625231	-0.17948	7.94529	-4.11226	0.00288856	0.00705476	-2.42367	-1.32166	8.16591	8.08466	8.1604	7.69821	7.80688	7.75569
b0607	#N/A	uspG	Chromosome	641439	641867	protein_coding	uspG	0.600183	0.267656	0.932711	6.43943	4.11139	0.0028922	0.00705941	-2.40588	1.51591	5.94923	6.27455	6.23505	6.84109	6.51564	6.82101
b0053	#N/A	surA	Chromosome	53416	54702	protein_coding	surA	-0.701935	-1.09091	-0.312954	8.98961	-4.11056	0.00289567	0.00706363	-2.42701	-1.62668	9.39813	9.05345	9.53382	8.55874	8.96215	8.43133
b2238	#N/A	yfaH	Chromosome	2349687	2349893	pseudogene	yfaH	-1.30354	-2.02621	-0.580869	2.90527	-4.10882	0.00290301	0.00707728	-1.88403	-2.46833	3.15531	3.84757	3.80071	2.37292	2.18118	2.07395
b2496	#N/A	hda	Chromosome	2618075	2618776	protein_coding	hda	-0.563361	-0.87587	-0.250852	6.75346	-4.10635	0.0029134	0.00709835	-2.41457	-1.47771	7.19362	6.99552	6.87088	6.37693	6.56529	6.51852
b2349	#N/A	intS	Chromosome	2466545	2467702	protein_coding	intS	0.969263	0.431069	1.50746	1.36016	4.10238	0.00293026	0.00713517	-1.69959	1.95784	0.807146	0.846103	0.889159	1.58443	2.02576	2.00836
b2953	#N/A	yggU	Chromosome	3096383	3096673	protein_coding	yggU	-0.516327	-0.803198	-0.229456	5.70448	-4.09988	0.00294091	0.00715681	-2.35609	-1.43031	6.09661	5.87333	5.91647	5.43508	5.57555	5.32981
b4212	#N/A	ytfH	Chromosome	4434113	4434493	protein_coding	ytfH	0.716373	0.317787	1.11496	3.14778	4.09402	0.00296603	0.00721361	-2.04369	1.64305	2.63515	2.90077	2.76871	3.29183	3.53108	3.75916
b2394	#N/A	insL-3	Chromosome	2514331	2515443	protein_coding	insL-3	1.3786	0.611245	2.14596	0.910581	4.09236	0.00297318	0.00722669	-1.6681	2.60016	-0.030301	0.0533354	0.772514	2.00198	1.42361	1.24235
b0162	#N/A	cdaR	Chromosome	182463	183620	protein_coding	cdaR	0.912023	0.404041	1.42	4.94692	4.08969	0.00298476	0.00725048	-2.32161	1.88168	4.21513	4.38236	4.76204	5.41395	4.99728	5.91077
b0793	#N/A	ybhS	Chromosome	826119	827252	protein_coding	ybhS	-0.555116	-0.864347	-0.245885	5.04252	-4.08915	0.00298709	0.00725182	-2.30287	-1.46929	5.217	5.4296	5.34029	4.85187	4.55615	4.86021
b3266	#N/A	acrF	Chromosome	3415033	3418137	protein_coding	acrF	0.605092	0.267763	0.942422	4.63688	4.08601	0.00300074	0.00728061	-2.28708	1.52108	4.14879	4.40244	4.38877	4.76106	4.96555	5.15466
b1089	#N/A	rpmF	Chromosome	1147367	1147540	protein_coding	rpmF	0.385955	0.170598	0.601311	9.3644	4.08235	0.00301676	0.00731509	-2.47876	1.30672	9.16013	9.1491	9.20358	9.58249	9.52077	9.5703
b3880	#N/A	yihS	Chromosome	4070515	4071756	protein_coding	yihS	0.800569	0.353799	1.24734	3.55913	4.08175	0.00301936	0.00731705	-2.14124	1.74179	2.88131	3.13481	3.39495	3.83182	3.89525	4.21665
b1258	#N/A	yciF	Chromosome	1315270	1315770	protein_coding	yciF	1.45294	0.641282	2.26461	0.277815	4.07761	0.00303762	0.0073569	-1.57929	2.73766	-0.128148	-0.213769	-1.04245	0.867499	0.991166	1.19259
b0211	#N/A	mltD	Chromosome	232597	233955	protein_coding	mltD	0.554685	0.244568	0.864801	8.72277	4.07431	0.00305225	0.00737702	-2.48016	1.46885	8.56894	8.5281	8.25463	8.93303	9.122	8.92992
b0724	#N/A	sdhB	Chromosome	757689	758405	protein_coding	sdhB	1.52962	0.674383	2.38486	7.58612	4.07407	0.00305329	0.00737702	-2.48052	2.8871	7.00709	6.6978	6.892	8.01386	9.62183	7.28415
b2616	#N/A	recN	Chromosome	2751795	2753456	protein_coding	recN	0.586428	0.258547	0.91431	7.59515	4.07409	0.00305322	0.00737702	-2.48373	1.50152	7.11093	7.35904	7.37587	7.87487	7.64771	8.20251
b3262	#N/A	yhdJ	Chromosome	3411653	3412537	protein_coding	yhdJ	-0.759574	-1.18419	-0.334954	3.92533	-4.07476	0.00305026	0.00737702	-2.16152	-1.69299	4.48087	4.37017	4.08988	3.66057	3.38947	3.56101
b4288	#N/A	fecD	Chromosome	4511458	4512414	protein_coding	fecD	-0.945391	-1.47403	-0.416756	5.24964	-4.07369	0.003055	0.00737702	-2.33589	-1.92571	5.89966	5.35531	5.7355	4.41466	5.25522	4.83746
b0326	#N/A	yahL	Chromosome	344176	344991	protein_coding	yahL	1.41873	0.625012	2.21246	0.404714	4.0716	0.00306431	0.00739511	-1.61119	2.67351	-0.0783953	0.132407	-0.843145	1.1388	1.27045	0.808165
b0147	#N/A	thpR	Chromosome	161501	162031	protein_coding	thpR	-0.534671	-0.834019	-0.235324	4.2499	-4.06858	0.00307778	0.00742321	-2.23001	-1.44861	4.49326	4.59271	4.46122	3.89826	4.06122	3.9927
b1280	#N/A	lapB	Chromosome	1340558	1341727	protein_coding	lapB	0.441168	0.194106	0.688229	7.15965	4.06752	0.00308253	0.00743026	-2.4954	1.3577	6.94266	7.06991	6.84494	7.36358	7.4228	7.31402
b2373	#N/A	oxc	Chromosome	2490256	2491950	protein_coding	oxc	0.678303	0.298128	1.05848	3.41925	4.06417	0.00309761	0.00746218	-2.14375	1.60026	3.11845	2.97237	3.06375	3.76663	3.49202	4.10229
b3484	#N/A	yhhI	Chromosome	3624378	3625514	protein_coding	yhhI	0.917204	0.402579	1.43183	2.8426	4.05982	0.0031173	0.00750207	-2.06144	1.88845	2.38326	2.03801	2.72229	3.52522	3.10233	3.28452
b3907	#N/A	rhaT	Chromosome	4099491	4100525	protein_coding	rhaT	0.679421	0.298199	1.06064	3.68657	4.0597	0.00311786	0.00750207	-2.20016	1.6015	3.19125	3.25894	3.57987	3.99631	4.0811	4.01195
b2993	#N/A	hybD	Chromosome	3140792	3141286	protein_coding	hybD	-0.494501	-0.772391	-0.21661	5.85467	-4.05346	0.00314636	0.00756616	-2.43918	-1.40883	6.10942	5.96597	6.17456	5.50337	5.7533	5.62141
b0225	#N/A	yafQ	Chromosome	245961	246239	protein_coding	yafQ	0.653583	0.286136	1.02103	3.50325	4.05171	0.0031544	0.007581	-2.17531	1.57307	3.23618	3.02512	3.14224	3.6843	3.77431	4.15737
b2202	#N/A	napC	Chromosome	2297657	2298259	protein_coding	napC	1.02372	0.447925	1.59952	2.74102	4.04991	0.00316269	0.00758747	-2.04378	2.03315	2.08881	1.90921	2.52909	2.88808	3.57846	3.45246
b2792	#N/A	yqcC	Chromosome	2923784	2924113	protein_coding	yqcC	-0.915145	-1.42978	-0.400513	2.79877	-4.05066	0.00315924	0.00758747	-1.99132	-1.88576	3.26537	3.4094	3.28747	2.79524	2.10557	1.92956
b3213	#N/A	gltD	Chromosome	3359198	3360616	protein_coding	gltD	-0.917604	-1.43368	-0.40153	7.98314	-4.05019	0.0031614	0.00758747	-2.51989	-1.88898	8.72135	8.14996	8.63226	7.8428	7.75239	6.80005
b1046	#N/A	clsC	Chromosome	1106355	1107776	protein_coding	clsC	-0.468455	-0.732005	-0.204905	5.63181	-4.0489	0.00316733	0.00759411	-2.43051	-1.38363	5.87856	5.85378	5.93015	5.54155	5.35111	5.23571
b2454	#N/A	eutJ	Chromosome	2569501	2570337	protein_coding	eutJ	0.924636	0.403721	1.44555	1.5275	4.0433	0.00319333	0.00765195	-1.82854	1.89821	1.29635	0.958871	0.944125	2.07561	2.01202	1.87803
b1541	#N/A	ydfZ	Chromosome	1629215	1629418	protein_coding	ydfZ	-0.802385	-1.25475	-0.350023	3.59839	-4.04044	0.00320668	0.00767939	-2.15821	-1.74398	4.25692	3.81198	3.90829	3.26691	3.22055	3.12568
b4737	#N/A	ymdG	Chromosome	1079024	1079146	protein_coding	ymdG	1.24219	0.54123	1.94314	1.58963	4.03671	0.0032242	0.00771681	-1.85132	2.36557	0.448353	1.3874	1.23608	2.28874	2.21756	1.95962
b1747	#N/A	astA	Chromosome	1829731	1830765	protein_coding	astA	-0.932272	-1.45967	-0.404878	4.3009	-4.02661	0.00327213	0.00782693	-2.29349	-1.90828	4.81128	4.42813	5.04736	3.79306	4.22799	3.49755
b1201	#N/A	dhaR	Chromosome	1251066	1252985	protein_coding	dhaR	0.452415	0.196451	0.708379	5.5626	4.02616	0.0032743	0.0078275	-2.47406	1.36833	5.28154	5.277	5.39803	5.74366	5.73669	5.93871
b2662	#N/A	gabT	Chromosome	2792735	2794015	protein_coding	gabT	-0.503939	-0.789125	-0.218753	4.83438	-4.02515	0.00327912	0.00783441	-2.37985	-1.41808	5.10572	4.95955	5.15321	4.53439	4.6545	4.59891
b1627	#N/A	rsxA	Chromosome	1705767	1706348	protein_coding	rsxA	0.588104	0.255101	0.921107	6.22713	4.02289	0.00328997	0.00785572	-2.52816	1.50327	5.98184	6.01179	5.71688	6.40505	6.38648	6.86071
b0116	#N/A	lpd	Chromosome	127912	129336	protein_coding	lpd	-0.399385	-0.625706	-0.173064	11.7013	-4.01976	0.0033051	0.00788722	-2.62321	-1.31895	11.9557	11.8602	11.8322	11.4562	11.4569	11.6464
b0133	#N/A	panC	Chromosome	147944	148795	protein_coding	panC	-0.421782	-0.660951	-0.182612	7.17715	-4.01712	0.0033179	0.00790383	-2.56868	-1.33958	7.34403	7.49008	7.38366	6.95716	7.06018	6.82782
b0605	#N/A	ahpC	Chromosome	638945	639508	protein_coding	ahpC	-0.565424	-0.886002	-0.244845	10.7925	-4.01765	0.00331531	0.00790383	-2.60902	-1.47982	11.0547	11.0988	11.014	10.2442	10.8348	10.5084
b2383	#N/A	fryA	Chromosome	2501990	2504485	protein_coding	fryA	0.648303	0.280705	1.0159	4.7544	4.01733	0.00331686	0.00790383	-2.41285	1.56732	4.63235	4.24899	4.3358	5.14309	4.88115	5.28501
b2713	#N/A	hydN	Chromosome	2837578	2838105	protein_coding	hydN	-0.686714	-1.07694	-0.296489	3.08997	-4.0086	0.00335951	0.00799827	-2.11477	-1.60961	3.44623	3.56715	3.35494	2.87164	2.65781	2.64202
b0454	#N/A	atl	Chromosome	475982	476371	protein_coding	atl	0.853318	0.368312	1.33832	4.0681	4.00771	0.00336389	0.00800169	-2.3314	1.80665	3.45047	3.44468	3.81921	4.2303	4.34769	5.11626
b0678	#N/A	nagB	Chromosome	702811	703611	protein_coding	nagB	0.585311	0.252586	0.918036	6.17179	4.00713	0.00336673	0.00800169	-2.55023	1.50036	5.69673	6.15773	5.83338	6.4235	6.43491	6.48447
b2995	#N/A	hybB	Chromosome	3142986	3144164	protein_coding	hybB	-0.468621	-0.73504	-0.202202	7.4334	-4.00671	0.00336882	0.00800169	-2.58754	-1.38379	7.69862	7.55408	7.66222	7.03581	7.35468	7.29499
b3631	#N/A	waaG	Chromosome	3805943	3807067	protein_coding	waaG	-0.482075	-0.756125	-0.208026	6.08043	-4.00699	0.00336746	0.00800169	-2.53113	-1.39675	6.31305	6.23142	6.45207	5.95642	5.80102	5.72857
b1161	#N/A	ycgX	Chromosome	1212703	1213107	protein_coding	ycgX	0.761551	0.328248	1.19485	2.43536	4.0035	0.0033847	0.00803472	-2.05196	1.69531	2.17339	1.96428	1.96421	2.65818	3.00857	2.84352
b3033	#N/A	yqiB	Chromosome	3176858	3177280	protein_coding	yqiB	-0.430207	-0.675114	-0.185301	6.01315	-4.00138	0.00339526	0.00805094	-2.53459	-1.34743	6.24017	6.27944	6.20653	5.79361	5.91061	5.64857
b3819	#N/A	rarD	Chromosome	4003288	4004178	protein_coding	rarD	0.561598	0.24189	0.881306	5.63734	4.00133	0.0033955	0.00805094	-2.52271	1.4759	5.38824	5.10877	5.51384	5.88245	6.01934	5.91141
b0946	#N/A	zapC	Chromosome	1005952	1006494	protein_coding	zapC	0.620909	0.267379	0.974438	7.74203	4.00069	0.00339869	0.00805382	-2.59538	1.53784	7.51026	7.61343	7.38676	8.3489	7.98073	7.61207
b2439	#N/A	eutL	Chromosome	2555741	2556400	protein_coding	eutL	0.667637	0.287292	1.04798	2.77801	3.99847	0.00340973	0.00807055	-2.12725	1.58847	2.42698	2.39143	2.50187	3.18943	2.93037	3.22801
b2796	#N/A	sdaC	Chromosome	2928229	2929518	protein_coding	sdaC	1.2792	0.550507	2.0079	8.00985	3.99876	0.00340831	0.00807055	-2.59753	2.42705	7.08898	7.59195	7.39017	8.02714	9.55877	8.40211
b2943	#N/A	galP	Chromosome	3088284	3089678	protein_coding	galP	-1.25283	-1.96687	-0.538786	8.52938	-3.99669	0.00341865	0.00808696	-2.60382	-2.38308	8.85149	9.57195	9.41694	7.98787	8.51785	6.83019
b2220	#N/A	atoC	Chromosome	2321866	2323251	protein_coding	atoC	-0.835302	-1.31143	-0.359176	3.99513	-3.99626	0.0034208	0.00808733	-2.28728	-1.78423	4.16696	4.742	4.44226	3.66057	3.48209	3.47691
b2735	#N/A	ygbI	Chromosome	2860467	2861234	protein_coding	ygbI	0.656206	0.281982	1.03043	4.52917	3.9943	0.00343064	0.00810588	-2.41622	1.57593	3.96822	4.333	4.27009	4.65458	4.9815	4.96765
b0976	#N/A	hyaE	Chromosome	1036354	1036752	protein_coding	hyaE	-1.27819	-2.00736	-0.549017	1.68561	-3.99298	0.00343729	0.00811687	-1.82734	-2.42534	2.40965	1.88658	2.42666	0.764406	0.962877	1.66349
b2842	#N/A	kduD	Chromosome	2982497	2983258	protein_coding	kduD	0.556234	0.238855	0.873614	4.08581	3.99219	0.0034413	0.00812162	-2.35803	1.47043	3.82196	3.88801	3.68042	4.32089	4.25157	4.552
b0389	#N/A	yaiA	Chromosome	406979	407170	protein_coding	yaiA	-0.511527	-0.803432	-0.219622	5.10123	-3.99171	0.00344371	0.00812259	-2.46124	-1.42556	5.25874	5.36864	5.43328	4.88501	4.69161	4.97011
b0239	#N/A	frsA	Chromosome	256527	257771	protein_coding	frsA	-0.410056	-0.644101	-0.17601	6.58327	-3.99093	0.00344763	0.00812714	-2.58784	-1.32874	6.8441	6.79024	6.72303	6.34677	6.42198	6.37349
b1831	#N/A	proQ	Chromosome	1914836	1915534	protein_coding	proQ	-0.436257	-0.685295	-0.187219	9.0536	-3.99033	0.00345067	0.00812958	-2.6128	-1.35309	9.35471	9.21778	9.25527	8.81022	8.99155	8.69207
b3786	#N/A	wecB	Chromosome	3970133	3971263	protein_coding	wecB	-0.799873	-1.2574	-0.34235	7.55896	-3.98236	0.00349128	0.00822049	-2.62483	-1.74095	8.19907	7.52117	8.0953	7.15226	7.41629	6.96965
gltT	#N/A	#N/A	Chromosome	4168372	4168447	tRNA	#N/A	-1.87891	-2.95383	-0.803986	7.19014	-3.98163	0.00349505	0.0082246	-2.59417	-3.67797	8.68017	8.54818	7.22103	5.98058	6.64757	6.06332
b0471	#N/A	ybaB	Chromosome	494076	494405	protein_coding	ybaB	-0.456433	-0.717706	-0.195161	7.46172	-3.97938	0.0035066	0.00824699	-2.63047	-1.37215	7.71569	7.65586	7.7283	7.18798	7.45964	7.02282
b2281	#N/A	nuoI	Chromosome	2395908	2396450	protein_coding	nuoI	-1.14621	-1.80297	-0.48946	8.08105	-3.97553	0.00352649	0.00828898	-2.63645	-2.21332	8.70213	8.62698	8.7226	7.19212	8.47498	6.7675
b4014	#N/A	aceB	Chromosome	4215478	4217079	protein_coding	aceB	0.477188	0.203662	0.750714	5.47324	3.97396	0.00353466	0.00830338	-2.54926	1.39203	5.12443	5.27046	5.34285	5.75379	5.69322	5.65471
b1524	#N/A	glsB	Chromosome	1612325	1613251	protein_coding	glsB	-0.572584	-0.900993	-0.244176	5.55203	-3.97153	0.00354729	0.00832825	-2.53701	-1.48719	5.99715	5.82357	5.66158	5.21327	5.29548	5.32115
b2277	#N/A	nuoM	Chromosome	2391512	2393041	protein_coding	nuoM	-1.11594	-1.75649	-0.475387	9.02389	-3.96842	0.00356351	0.00836149	-2.64853	-2.16736	9.55401	9.62493	9.63269	8.09355	9.4084	7.82977
b0275	#N/A	insA-3	Chromosome	291071	291346	protein_coding	insA-3	-0.643094	-1.01231	-0.273879	4.28928	-3.9676	0.00356784	0.00836683	-2.39578	-1.56168	4.78127	4.42421	4.65077	4.09167	4.03429	3.75345
b2259	#N/A	pmrD	Chromosome	2373272	2373538	protein_coding	pmrD	-0.823373	-1.29645	-0.350292	4.01882	-3.96455	0.00358387	0.00839518	-2.33455	-1.76954	4.54775	4.43789	4.20407	3.26061	3.9322	3.73039
b2470	#N/A	acrD	Chromosome	2587595	2590708	protein_coding	acrD	-0.437119	-0.688275	-0.185964	6.59359	-3.96451	0.00358406	0.00839518	-2.62932	-1.3539	6.87718	6.72795	6.80883	6.44727	6.23799	6.46234
b3169	#N/A	nusA	Chromosome	3316039	3317526	protein_coding	nusA	0.602766	0.256387	0.949144	11.1029	3.96397	0.00358694	0.00839708	-2.70493	1.51863	10.9127	10.5324	10.8951	11.5519	11.1557	11.5694
b1299	#N/A	puuR	Chromosome	1361911	1362468	protein_coding	puuR	0.708863	0.301234	1.11649	6.14091	3.96123	0.00360143	0.00842613	-2.62029	1.63452	5.84591	5.42273	5.86666	6.3527	6.35553	7.00191
b3540	#N/A	dppF	Chromosome	3701864	3702868	protein_coding	dppF	0.485803	0.206137	0.76547	5.18821	3.95687	0.00362457	0.0084754	-2.54827	1.40037	4.83905	5.10387	4.93313	5.42103	5.42943	5.40273
b3959	#N/A	argB	Chromosome	4156013	4156789	protein_coding	argB	-0.645235	-1.01701	-0.273463	7.91002	-3.95342	0.00364304	0.0085137	-2.67039	-1.56399	8.28206	8.0531	8.25021	7.30624	7.9741	7.59442
b4000	#N/A	hupA	Chromosome	4200281	4200553	protein_coding	hupA	0.601557	0.254799	0.948315	8.53012	3.95168	0.00365238	0.00853061	-2.66917	1.51735	8.17939	8.31781	8.22633	8.65029	9.23295	8.57397
b4003	#N/A	zraS	Chromosome	4201926	4203323	protein_coding	zraS	-0.790907	-1.24713	-0.334687	5.31026	-3.94897	0.00366701	0.00855988	-2.54259	-1.73016	5.48553	5.58175	6.02881	4.93927	4.86595	4.96024
b0675	#N/A	umpH	Chromosome	699574	700326	protein_coding	umpH	-0.5032	-0.793544	-0.212857	6.45631	-3.94785	0.00367303	0.00856901	-2.64615	-1.41735	6.69606	6.88176	6.62446	6.17484	6.37378	5.98693
b2609	#N/A	rpsP	Chromosome	2745937	2746185	protein_coding	rpsP	0.421969	0.178462	0.665476	10.2253	3.94731	0.00367599	0.00857098	-2.71021	1.33975	10.0095	9.93126	10.027	10.4218	10.2902	10.6718
b1939	#N/A	fliG	Chromosome	2014880	2015875	protein_coding	fliG	1.1413	0.48125	1.80136	0.416916	3.93871	0.00372283	0.00867521	-1.81008	2.2058	-0.288613	-0.0303225	-0.015982	1.27005	0.780399	0.78597
b2136	#N/A	yohD	Chromosome	2225801	2226379	protein_coding	yohD	-0.575508	-0.908777	-0.242239	4.55178	-3.93359	0.00375108	0.00873103	-2.48556	-1.4902	4.92237	4.76235	4.86711	4.47848	4.04107	4.23929
b3833	#N/A	ubiE	Chromosome	4018855	4019610	protein_coding	ubiE	-0.444754	-0.702299	-0.18721	7.73309	-3.9337	0.00375047	0.00873103	-2.70186	-1.36108	7.86024	7.95471	8.06694	7.48339	7.60916	7.42411
b2939	#N/A	yqgB	Chromosome	3085920	3086051	protein_coding	yqgB	-0.50337	-0.795356	-0.211384	4.69345	-3.92697	0.00378788	0.00881165	-2.51567	-1.41752	4.97044	4.99436	4.91776	4.42878	4.61414	4.2352
b4096	#N/A	phnL	Chromosome	4317215	4317895	protein_coding	phnL	0.803067	0.337073	1.26906	2.55361	3.92558	0.00379565	0.00882467	-2.19318	1.74481	1.91548	2.13721	2.36757	2.82116	3.00857	3.07166
b0456	#N/A	ybaA	Chromosome	476672	477025	protein_coding	ybaA	0.455036	0.19034	0.719732	5.02815	3.91589	0.00385037	0.00894167	-2.59641	1.37082	4.78127	4.86721	4.77725	5.32919	5.12405	5.28995
b4127	#N/A	yjdJ	Chromosome	4352085	4352357	protein_coding	yjdJ	-0.93932	-1.48568	-0.392963	1.83829	-3.91624	0.00384836	0.00894167	-2.00582	-1.91762	2.23372	2.30873	2.47412	1.45798	1.58079	0.974415
b1595	#N/A	ynfL	Chromosome	1668699	1669592	protein_coding	ynfL	0.677308	0.283059	1.07156	3.50381	3.91335	0.00386486	0.00897019	-2.38709	1.59915	3.00763	3.13481	3.25523	3.59197	3.94672	4.08649
b1126	#N/A	potA	Chromosome	1184458	1185594	protein_coding	potA	-0.482077	-0.762793	-0.201361	7.45674	-3.91185	0.00387345	0.00898499	-2.7355	-1.39675	7.70196	7.84564	7.64236	7.38438	7.04634	7.11973
b2188	#N/A	yejM	Chromosome	2284376	2286136	protein_coding	yejM	-0.465555	-0.737095	-0.194015	8.27777	-3.90544	0.00391032	0.00906534	-2.74216	-1.38085	8.63556	8.3752	8.537	8.07886	8.16914	7.87088
b0707	#N/A	ybgA	Chromosome	739001	739510	protein_coding	ybgA	-0.956351	-1.51426	-0.398439	3.87479	-3.90466	0.00391479	0.00907053	-2.42107	-1.9404	4.63794	4.38841	4.23746	3.87783	3.29619	2.81092
b1303	#N/A	pspF	Chromosome	1366935	1367912	protein_coding	pspF	0.583012	0.242845	0.923179	5.07034	3.90407	0.00391825	0.00907172	-2.62098	1.49797	4.58875	4.85269	4.92461	5.44067	5.19721	5.41815
b3710	#N/A	mdtL	Chromosome	3891615	3892790	protein_coding	mdtL	-0.574266	-0.909353	-0.239179	4.05715	-3.90381	0.00391977	0.00907172	-2.44956	-1.48892	4.35298	4.40841	4.21807	3.63644	3.76615	3.96086
b3870	#N/A	glnA	Chromosome	4056625	4058034	protein_coding	glnA	-1.34604	-2.1322	-0.559886	9.05057	-3.90016	0.00394096	0.00911557	-2.75652	-2.54214	9.31556	10.3813	9.94789	8.84629	8.30563	7.5068
b1755	#N/A	ynjC	Chromosome	1837212	1838747	protein_coding	ynjC	-0.713478	-1.1305	-0.296454	3.54905	-3.89719	0.00395833	0.00915055	-2.35993	-1.63975	3.80217	3.78776	3.99545	2.92838	3.25595	3.52461
b1526	#N/A	yneJ	Chromosome	1614804	1615685	protein_coding	yneJ	0.651246	0.270508	1.03198	3.77504	3.89629	0.00396358	0.00915747	-2.45825	1.57052	3.3899	3.38135	3.45769	4.00764	3.85349	4.56019
b3336	#N/A	bfr	Chromosome	3466249	3466725	protein_coding	bfr	-0.586213	-0.929048	-0.243379	5.54939	-3.89496	0.00397139	0.00917031	-2.65478	-1.5013	5.83703	5.86395	5.79931	5.38238	4.86786	5.54582
b1244	#N/A	oppB	Chromosome	1302899	1303819	protein_coding	oppB	-0.804963	-1.27638	-0.333548	6.06395	-3.8896	0.00400307	0.00922147	-2.70528	-1.7471	6.38409	6.83044	6.39957	5.67899	6.04149	5.04912
b1330	#N/A	ynaI	Chromosome	1394891	1395922	protein_coding	ynaI	0.59382	0.246038	0.941603	4.71066	3.88937	0.00400443	0.00922147	-2.60174	1.50924	4.26658	4.5962	4.38381	5.04019	4.75485	5.22234
b1782	#N/A	mipA	Chromosome	1865726	1866472	protein_coding	mipA	-0.441844	-0.70065	-0.183039	8.37504	-3.88891	0.00400716	0.00922147	-2.76772	-1.35834	8.71905	8.56887	8.53028	8.25438	8.08531	8.09237
b2940	#N/A	yqgC	Chromosome	3086187	3086402	protein_coding	yqgC	-0.401095	-0.635967	-0.166223	6.4758	-3.88998	0.0040008	0.00922147	-2.73963	-1.32051	6.72743	6.70064	6.61708	6.2673	6.33223	6.21015
b3321	#N/A	rpsJ	Chromosome	3452959	3453270	protein_coding	rpsJ	0.52265	0.216595	0.828706	11.625	3.88995	0.00400101	0.00922147	-2.82753	1.43659	11.4886	11.137	11.418	12.007	11.7118	11.9872
b4553	#N/A	ysaB	Chromosome	3725413	3725712	protein_coding	ysaB	1.17535	0.486905	1.86379	1.52243	3.88893	0.00400701	0.00922147	-2.0414	2.25847	0.859141	1.17971	0.612049	1.62423	2.16885	2.69062
b4406	#N/A	yaeP	Chromosome	213925	214125	protein_coding	yaeP	0.631538	0.261155	1.00192	3.71532	3.88401	0.00403634	0.00928335	-2.48067	1.54922	3.3899	3.40543	3.49037	4.29954	3.8065	3.90016
b2933	#N/A	cmtA	Chromosome	3077471	3078859	protein_coding	cmtA	0.759268	0.313071	1.20547	3.98723	3.87615	0.00408368	0.00938691	-2.52981	1.69263	3.37212	3.48667	3.90829	4.22384	4.49325	4.43919
b1648	#N/A	ydhL	Chromosome	1725681	1725920	protein_coding	ydhL	0.600019	0.247294	0.952744	2.9993	3.87491	0.00409118	0.00939883	-2.36305	1.51574	2.67921	2.65513	2.79137	3.35825	3.32981	3.18201
b0941	#N/A	elfG	Chromosome	1001807	1002877	protein_coding	elfG	0.586128	0.241323	0.930933	3.9231	3.87214	0.00410801	0.00942893	-2.52285	1.50121	3.76518	3.62298	3.4624	4.1977	4.13914	4.35123
b2601	#N/A	aroF	Chromosome	2740080	2741150	protein_coding	aroF	0.579377	0.23853	0.920224	7.11579	3.87199	0.00410892	0.00942893	-2.79873	1.4942	6.77219	6.64611	6.96109	7.46878	7.11664	7.72994
b0604	#N/A	dsbG	Chromosome	637827	638573	protein_coding	dsbG	-0.406475	-0.645649	-0.167301	5.74685	-3.87126	0.00411338	0.00943384	-2.71575	-1.32544	5.93188	5.98474	5.95546	5.53112	5.61357	5.4643
b3453	#N/A	ugpB	Chromosome	3591009	3592325	protein_coding	ugpB	0.484775	0.199494	0.770057	4.14048	3.87079	0.00411627	0.00943516	-2.55798	1.39937	3.95633	3.81797	3.90829	4.3889	4.4145	4.35688
b1858	#N/A	znuC	Chromosome	1942662	1943417	protein_coding	znuC	-0.434593	-0.690398	-0.178788	6.0856	-3.86995	0.00412137	0.00944152	-2.74176	-1.35153	6.28184	6.32907	6.24055	5.80339	5.76461	6.09413
b2581	#N/A	yfiF	Chromosome	2717491	2718528	protein_coding	yfiF	-0.414635	-0.658899	-0.170371	7.24523	-3.86669	0.0041414	0.00948205	-2.80459	-1.33296	7.49004	7.50942	7.45014	7.16918	7.02341	6.82918
b3241	#N/A	aaeA	Chromosome	3388194	3389126	protein_coding	aaeA	0.648308	0.266031	1.03058	6.53802	3.86309	0.00416354	0.00952738	-2.79292	1.56733	6.09391	6.32959	6.05792	6.62024	6.69188	7.43463
b3640	#N/A	dut	Chromosome	3813932	3814387	protein_coding	dut	-0.609267	-0.968683	-0.249852	5.70736	-3.86139	0.00417411	0.00954619	-2.72544	-1.52548	6.12874	6.14527	5.87994	5.44345	5.64618	5.00055
b1440	#N/A	ydcS	Chromosome	1511654	1512799	protein_coding	ydcS	0.62166	0.254841	0.988479	3.14827	3.86041	0.00418018	0.00955469	-2.40602	1.53864	2.76348	2.878	2.83565	3.4497	3.26177	3.70104
b3877	#N/A	yihP	Chromosome	4065809	4067194	protein_coding	yihP	0.770765	0.315781	1.22575	2.50117	3.85885	0.00418984	0.00957139	-2.27851	1.70617	2.01051	2.23898	2.02921	2.60943	3.01547	3.10342
b2535	#N/A	csiE	Chromosome	2665435	2666715	protein_coding	csiE	-0.487495	-0.77532	-0.199671	5.4987	-3.85812	0.00419443	0.00957651	-2.71104	-1.40201	5.64398	5.7057	5.85326	5.27709	5.13518	5.37698
b2785	#N/A	rlmD	Chromosome	2913699	2915000	protein_coding	rlmD	-0.418633	-0.665837	-0.171429	6.3242	-3.85754	0.00419801	0.00957929	-2.7797	-1.33666	6.51394	6.57358	6.50387	6.00999	6.25704	6.08677
b3425	#N/A	glpE	Chromosome	3561497	3561823	protein_coding	glpE	-0.618503	-0.983926	-0.253079	5.88348	-3.85547	0.00421092	0.00960337	-2.75081	-1.53528	6.43155	6.07195	6.13745	5.6966	5.71034	5.25301
b4315	#N/A	fimI	Chromosome	4543728	4544267	protein_coding	fimI	2.20886	0.901818	3.51591	0.16664	3.84955	0.00424814	0.00968282	-1.90079	4.62311	-2.2606	-0.119132	-0.305489	0.900289	1.4027	1.38207
b2280	#N/A	nuoJ	Chromosome	2395342	2395896	protein_coding	nuoJ	-1.07123	-1.70524	-0.437221	7.10441	-3.84875	0.00425322	0.00968895	-2.81908	-2.10122	7.71723	7.63671	7.61695	6.20878	7.49865	5.94811
b2569	#N/A	lepA	Chromosome	2705325	2707124	protein_coding	lepA	-0.399255	-0.635585	-0.162924	9.69855	-3.84824	0.00425642	0.00969081	-2.8474	-1.31883	9.86603	9.8121	9.98829	9.47019	9.54154	9.51312
b4329	#N/A	yjiG	Chromosome	4559539	4560000	protein_coding	yjiG	0.989512	0.403253	1.57577	2.19505	3.84471	0.00427883	0.00973637	-2.24311	1.98551	1.45681	2.221	1.47878	2.57937	2.58544	2.84888
b0191	#N/A	arfB	Chromosome	214833	215255	protein_coding	arfB	-0.479523	-0.763672	-0.195373	5.10266	-3.8441	0.00428274	0.00973981	-2.69708	-1.39428	5.36258	5.27917	5.43927	4.9801	4.89057	4.66425
b0379	#N/A	yaiY	Chromosome	399025	399333	protein_coding	yaiY	-1.01019	-1.60896	-0.411411	2.10152	-3.84299	0.00428978	0.00975038	-2.14718	-2.01417	2.71492	2.29161	2.64974	1.52259	1.33809	2.09215
b3347	#N/A	fkpA	Chromosome	3476607	3477419	protein_coding	fkpA	0.514279	0.209381	0.819177	8.3644	3.84217	0.00429506	0.00975693	-2.84006	1.42828	7.98851	8.07437	8.21047	8.4451	8.84558	8.62234
b2830	#N/A	rppH	Chromosome	2968447	2968977	protein_coding	rppH	-0.469042	-0.747186	-0.190898	7.05707	-3.84127	0.00430081	0.00976452	-2.83994	-1.38419	7.2601	7.35158	7.33307	6.78896	7.06642	6.54231
b4379	#N/A	yjjW	Chromosome	4614680	4615543	protein_coding	yjjW	0.55085	0.224055	0.877645	3.76372	3.83963	0.00431129	0.00978284	-2.55035	1.46495	3.56448	3.44468	3.44345	4.13019	3.85733	4.14216
b3960	#N/A	argH	Chromosome	4156850	4158223	protein_coding	argH	-0.702018	-1.11855	-0.285486	8.08848	-3.83913	0.00431453	0.00978474	-2.84797	-1.62678	8.5777	8.23163	8.42387	7.47797	8.20431	7.61542
b2873	#N/A	hyuA	Chromosome	3010028	3011413	protein_coding	hyuA	-0.872158	-1.39003	-0.35429	2.39918	-3.83626	0.00433296	0.00982065	-2.22871	-1.8304	2.66467	2.81947	3.02603	1.85918	2.16885	1.85689
b3603	#N/A	lldP	Chromosome	3777399	3779054	protein_coding	lldP	2.06019	0.836783	3.28359	6.10233	3.83592	0.0043352	0.00982065	-2.81701	4.1704	4.97781	5.01146	5.36568	6.49836	8.90347	5.85722
b1411	#N/A	ynbD	Chromosome	1480909	1482201	protein_coding	ynbD	0.579646	0.235375	0.923917	3.89248	3.83526	0.00433943	0.00982477	-2.57236	1.49448	3.52076	3.7349	3.53133	4.16771	3.97886	4.4213
b1716	#N/A	rplT	Chromosome	1799393	1799749	protein_coding	rplT	0.5568	0.226043	0.887557	9.92391	3.83462	0.00434356	0.00982863	-2.87885	1.471	9.68138	9.6425	9.52638	9.92506	10.4882	10.2799
b1410	#N/A	ynbC	Chromosome	1479138	1480895	protein_coding	ynbC	0.608423	0.246923	0.969922	4.02589	3.8338	0.00434885	0.00982967	-2.59399	1.52459	3.59929	3.72855	3.75148	4.25586	4.10071	4.71945
b1704	#N/A	aroH	Chromosome	1788435	1789481	protein_coding	aroH	-0.506821	-0.807947	-0.205694	6.41863	-3.83387	0.00434842	0.00982967	-2.82314	-1.42092	6.77515	6.77915	6.55387	6.21694	6.29654	5.89011
b3376	#N/A	yhfS	Chromosome	3504935	3506020	protein_coding	yhfS	0.668993	0.271246	1.06674	3.03296	3.8313	0.00436507	0.00986051	-2.42684	1.58996	2.64259	2.87226	2.54695	3.24154	3.30748	3.58692
b3715	#N/A	yieH	Chromosome	3896774	3897439	protein_coding	yieH	-0.492583	-0.785473	-0.199693	5.27663	-3.83095	0.00436735	0.00986051	-2.73185	-1.40696	5.56399	5.64632	5.39557	5.08366	4.94581	5.02445
b1479	#N/A	maeA	Chromosome	1553972	1555669	protein_coding	maeA	0.537288	0.217778	0.856797	8.74211	3.8305	0.00437033	0.00986175	-2.86033	1.45124	8.5241	8.48943	8.49663	8.98841	9.35166	8.60243
b0172	#N/A	frr	Chromosome	192872	193429	protein_coding	frr	-0.390591	-0.622958	-0.158225	9.02666	-3.82896	0.00438033	0.00987361	-2.86453	-1.31093	9.26383	9.23118	9.21637	8.85023	8.94157	8.65676
b2960	#N/A	trmI	Chromosome	3102133	3102852	protein_coding	trmI	-0.463715	-0.739586	-0.187845	5.6053	-3.82894	0.00438044	0.00987361	-2.76514	-1.37909	5.72765	5.91796	5.82882	5.2614	5.37008	5.52587
b1795	#N/A	yeaQ	Chromosome	1879007	1879255	protein_coding	yeaQ	-0.550421	-0.878033	-0.222809	4.58361	-3.82708	0.00439263	0.00989558	-2.6539	-1.46451	4.91164	4.99964	4.72328	4.31178	4.40664	4.14869
b1012	#N/A	rutA	Chromosome	1072863	1074011	protein_coding	rutA	1.25306	0.507014	1.99911	1.49576	3.82594	0.00440009	0.00990691	-2.13601	2.38347	0.608817	1.16098	0.741817	2.00198	1.52383	2.93713
b1768	#N/A	pncA	Chromosome	1851887	1852528	protein_coding	pncA	-0.441798	-0.704987	-0.17861	6.21554	-3.82375	0.00441444	0.00993372	-2.82617	-1.3583	6.49455	6.45409	6.38412	5.94272	6.17926	5.83847
b1539	#N/A	ydfG	Chromosome	1627517	1628263	protein_coding	ydfG	-0.534031	-0.852455	-0.215606	6.69611	-3.82025	0.00443755	0.00998018	-2.85908	-1.44797	6.87994	7.1845	6.97889	6.61407	6.35893	6.16034
b1247	#N/A	oppF	Chromosome	1305764	1306768	protein_coding	oppF	-0.784555	-1.25241	-0.316704	6.49564	-3.81986	0.00444011	0.00998041	-2.84674	-1.72256	7.13946	6.51438	7.03772	6.24114	6.33015	5.71101
b2104	#N/A	thiM	Chromosome	2184513	2185301	protein_coding	thiM	0.372916	0.150426	0.595406	7.5724	3.81798	0.00445261	0.010003	-2.88323	1.29497	7.36441	7.42556	7.34556	7.72734	7.71074	7.8608
b3486	#N/A	rbbA	Chromosome	3626803	3629538	protein_coding	rbbA	0.548991	0.22128	0.876702	5.821	3.81599	0.00446585	0.0100272	-2.82489	1.46306	5.47931	5.4099	5.69601	6.17652	5.84915	6.31511
b0469	#N/A	apt	Chromosome	491412	491963	protein_coding	apt	-0.602258	-0.961833	-0.242683	8.18195	-3.81527	0.00447064	0.010032	-2.88462	-1.51809	8.64044	8.60224	8.21345	7.8301	7.9091	7.89636
b4061	#N/A	pdeC	Chromosome	4275471	4277057	protein_coding	pdeC	0.681578	0.274609	1.08855	3.81748	3.81493	0.00447292	0.010032	-2.59487	1.60389	3.4031	3.45241	3.50415	4.21083	3.75794	4.57645
b3753	#N/A	rbsR	Chromosome	3938227	3939219	protein_coding	rbsR	-0.531687	-0.849262	-0.214111	4.99165	-3.81365	0.00448141	0.0100455	-2.72524	-1.44562	5.16631	5.32723	5.28014	4.57049	4.96911	4.6366
b2022	#N/A	hisB	Chromosome	2093468	2094535	protein_coding	hisB	0.605473	0.243333	0.967614	6.69286	3.80846	0.00451625	0.0101145	-2.89071	1.52148	6.47333	6.40567	6.44076	7.36175	6.73747	6.73818
b3703	#N/A	rpmH	Chromosome	3884336	3884476	protein_coding	rpmH	-0.368989	-0.589694	-0.148284	9.14836	-3.80832	0.00451719	0.0101145	-2.89852	-1.29145	9.36472	9.36791	9.2948	8.9921	8.97316	8.89745
b2278	#N/A	nuoL	Chromosome	2393205	2395046	protein_coding	nuoL	-0.96512	-1.5425	-0.387738	9.72332	-3.80759	0.00452214	0.01012	-2.91025	-1.95223	10.2253	10.2022	10.2782	8.98124	10.083	8.56992
b0977	#N/A	hyaF	Chromosome	1036749	1037606	protein_coding	hyaF	-0.931137	-1.48833	-0.373947	2.50177	-3.80665	0.00452851	0.0101231	-2.29697	-1.90678	3.07514	2.95071	2.92717	2.41891	1.48457	2.15412
b2517	#N/A	rlmN	Chromosome	2643129	2644283	protein_coding	rlmN	-0.501759	-0.801994	-0.201525	7.99914	-3.80686	0.00452705	0.0101231	-2.89855	-1.41594	8.34467	8.31106	8.17088	7.95216	7.52912	7.68698
b1190	#N/A	dadX	Chromosome	1238879	1239949	protein_coding	dadX	0.955171	0.38342	1.52692	6.6401	3.80546	0.00453656	0.0101356	-2.89173	1.93881	6.21669	6.11396	6.15576	6.74395	7.92729	6.68295
b1734	#N/A	chbF	Chromosome	1817148	1818500	protein_coding	chbF	0.62453	0.250595	0.998464	3.16537	3.80443	0.00454352	0.0101455	-2.49845	1.54171	2.8236	2.90077	2.82104	3.54609	3.21456	3.68613
b3040	#N/A	zupT	Chromosome	3182550	3183323	protein_coding	zupT	0.473515	0.189664	0.757367	6.15757	3.79993	0.00457415	0.0102027	-2.87544	1.38849	5.90044	5.94422	5.99991	6.60166	6.22836	6.27085
b4367	#N/A	fhuF	Chromosome	4604875	4605663	protein_coding	fhuF	1.22312	0.489931	1.9563	4.95745	3.80002	0.00457351	0.0102027	-2.78491	2.3345	4.72283	3.49418	4.60247	5.7186	5.31519	5.89141
b0641	#N/A	lptE	Chromosome	671605	672186	protein_coding	lptE	-0.516612	-0.826438	-0.206786	7.30577	-3.79821	0.00458592	0.0102234	-2.91207	-1.43059	7.70618	7.38173	7.61086	7.04409	7.26666	6.8251
b4097	#N/A	phnK	Chromosome	4318006	4318764	protein_coding	phnK	1.03034	0.41128	1.6494	2.61747	3.79123	0.004634	0.0103249	-2.40136	2.04251	1.96377	2.40741	1.80999	2.84662	2.83214	3.84486
b3407	#N/A	yhgF	Chromosome	3537385	3539706	protein_coding	yhgF	-0.450021	-0.720536	-0.179507	7.76938	-3.78944	0.00464643	0.0103469	-2.92783	-1.36606	7.99615	7.9701	7.99453	7.39879	7.79338	7.46332
b1374	#N/A	pinR	Chromosome	1433084	1433674	protein_coding	pinR	-1.17157	-1.8762	-0.466932	3.8559	-3.78735	0.00466096	0.010369	-2.58949	-2.25256	4.58103	3.95751	4.84561	3.65097	3.26756	2.83273
b1633	#N/A	nth	Chromosome	1711523	1712158	protein_coding	nth	0.741307	0.295442	1.18717	4.12195	3.78727	0.00466148	0.010369	-2.6889	1.67169	3.59547	3.53112	4.03713	4.29954	4.70661	4.56183
b3973	#N/A	birA	Chromosome	4173082	4174047	protein_coding	birA	-0.436612	-0.69942	-0.173805	5.97996	-3.78434	0.00468195	0.0104089	-2.87188	-1.35342	6.26808	6.1595	6.19807	5.90383	5.62828	5.72201
b1886	#N/A	tar	Chromosome	1971030	1972691	protein_coding	tar	0.895616	0.356047	1.43518	2.79066	3.781	0.0047054	0.0104553	-2.46097	1.8604	2.01051	2.6281	2.39742	3.23513	2.88587	3.58692
b3259	#N/A	prmA	Chromosome	3409070	3409951	protein_coding	prmA	-0.549318	-0.881019	-0.217617	5.96798	-3.77232	0.00476693	0.0105862	-2.88852	-1.46339	6.34474	6.0235	6.35463	5.69893	5.89666	5.48942
b2578	#N/A	eamB	Chromosome	2715423	2716010	protein_coding	eamB	0.735875	0.290426	1.18132	2.16327	3.76304	0.00483367	0.0107286	-2.37579	1.66541	1.87817	1.59708	1.91002	2.63888	2.51898	2.43652
b4203	#N/A	rplI	Chromosome	4426108	4426557	protein_coding	rplI	0.397597	0.156823	0.638371	9.98124	3.76154	0.00484456	0.0107469	-2.99579	1.31731	9.87647	9.72643	9.74487	10.26	10.0818	10.1978
b4084	#N/A	alsK	Chromosome	4306870	4307799	protein_coding	alsK	0.745743	0.293754	1.19773	3.32246	3.75832	0.00486797	0.0107929	-2.60455	1.67684	2.92466	2.87226	3.00679	3.42174	4.15485	3.55446
gltU	#N/A	#N/A	Chromosome	3943435	3943510	tRNA	#N/A	-1.93972	-3.1164	-0.763029	1.06436	-3.75499	0.0048923	0.010841	-2.05883	-3.8363	2.33817	2.33404	1.40233	0.257446	-0.566051	0.620232
b3744	#N/A	asnA	Chromosome	3927155	3928147	protein_coding	asnA	0.729805	0.286971	1.17264	5.7226	3.75403	0.00489937	0.0108507	-2.91647	1.65841	5.12841	5.25176	5.64612	6.17735	5.78999	6.34199
b4292	#N/A	fecR	Chromosome	4516764	4517717	protein_coding	fecR	1.28937	0.506856	2.07188	4.83923	3.75334	0.00490443	0.010856	-2.84713	2.44421	4.49942	3.2501	4.60886	5.61005	5.31239	5.75452
b2836	#N/A	aas	Chromosome	2973855	2976014	protein_coding	aas	-0.403235	-0.648013	-0.158457	6.59694	-3.75248	0.00491081	0.0108642	-2.96308	-1.32247	6.79071	6.88854	6.79441	6.44727	6.47365	6.18705
b1545	#N/A	pinQ	Chromosome	1633622	1634212	protein_coding	pinQ	-1.0305	-1.65619	-0.404807	5.60107	-3.75162	0.00491711	0.0108722	-2.88372	-2.04273	6.31363	5.69108	6.43478	5.60384	4.8075	4.7556
b2276	#N/A	nuoN	Chromosome	2390048	2391505	protein_coding	nuoN	-0.952578	-1.53154	-0.373613	8.66064	-3.74783	0.00494513	0.0109282	-2.99203	-1.93533	9.10854	9.1574	9.20112	7.85618	9.02025	7.62033
b3066	#N/A	dnaG	Chromosome	3211107	3212852	protein_coding	dnaG	-0.443013	-0.71231	-0.173716	9.22013	-3.74729	0.00494917	0.0109307	-2.99567	-1.35944	9.54164	9.46192	9.31082	9.03322	8.88392	9.08929
b4347	#N/A	symE	Chromosome	4579499	4579840	protein_coding	symE	1.11769	0.438215	1.79717	1.3148	3.74696	0.00495162	0.0109307	-2.23421	2.17	0.884452	0.379322	0.802571	1.82544	1.44422	2.55282
b1067	#N/A	yceH	Chromosome	1126157	1126804	protein_coding	yceH	0.414305	0.162357	0.666253	6.40025	3.74577	0.00496044	0.0109442	-2.97182	1.33266	6.17819	6.17534	6.16447	6.45143	6.73119	6.70085
b4106	#N/A	phnC	Chromosome	4324377	4325165	protein_coding	phnC	1.07181	0.419716	1.72391	1.5367	3.74403	0.00497346	0.010967	-2.28297	2.10207	0.57812	1.19821	1.30069	2.18611	1.82037	2.13669
b3564	#N/A	xylB	Chromosome	3727917	3729371	protein_coding	xylB	0.479821	0.187812	0.77183	4.21344	3.74296	0.00498147	0.0109787	-2.76543	1.39457	3.87659	4.05206	3.99545	4.42032	4.43781	4.4984
b1990	#N/A	ldtA	Chromosome	2062391	2063323	protein_coding	ldtA	-0.543668	-0.874576	-0.212761	6.269	-3.74249	0.00498498	0.0109805	-2.9531	-1.45767	6.6171	6.65576	6.31998	5.94763	5.88916	6.1844
b3200	#N/A	lptA	Chromosome	3343380	3343937	protein_coding	lptA	-0.356958	-0.57432	-0.139596	7.23491	-3.74081	0.00499752	0.0110021	-3.00276	-1.28072	7.42415	7.37666	7.42741	7.07673	7.01224	7.0923
b3233	#N/A	yhcB	Chromosome	3380191	3380589	protein_coding	yhcB	0.623655	0.243818	1.00349	7.91446	3.74007	0.00500309	0.0110084	-3.00246	1.54077	7.50031	7.80813	7.71429	8.35889	8.45131	7.65385
b1705	#N/A	ydiE	Chromosome	1789613	1789804	protein_coding	ydiE	0.858797	0.335675	1.38192	3.4589	3.73955	0.00500699	0.011011	-2.66723	1.81353	3.1605	2.6281	3.21668	3.70764	4.33946	3.70104
b3008	#N/A	metC	Chromosome	3152236	3153423	protein_coding	metC	-0.45126	-0.726185	-0.176336	5.99375	-3.73892	0.00501175	0.0110155	-2.94444	-1.36723	6.15888	6.29993	6.2878	5.8281	5.87879	5.50903
b1667	#N/A	ydhR	Chromosome	1746700	1747005	protein_coding	ydhR	0.521794	0.203644	0.839944	5.83711	3.73594	0.00503423	0.011059	-2.95422	1.43574	5.52026	5.77511	5.58041	6.30682	5.99423	5.84587
b3500	#N/A	gor	Chromosome	3646299	3647651	protein_coding	gor	0.408912	0.159392	0.658433	8.10505	3.73299	0.0050566	0.0111021	-3.01279	1.32768	7.92628	7.89502	7.9668	8.42129	8.37168	8.04919
b1781	#N/A	yeaE	Chromosome	1864782	1865636	protein_coding	yeaE	-0.644473	-1.03786	-0.251088	6.78281	-3.7318	0.00506561	0.0111099	-3.00158	-1.56317	7.28763	7.0401	7.09956	6.83368	6.17156	6.26434
b4391	#N/A	ettA	Chromosome	4628855	4630522	protein_coding	ettA	-0.437484	-0.704509	-0.170459	8.86413	-3.73201	0.00506406	0.0111099	-3.01578	-1.35424	9.07947	9.08897	9.10884	8.5685	8.89379	8.44523
b0825	#N/A	fsaA	Chromosome	863642	864304	protein_coding	fsaA	0.601128	0.233882	0.968374	3.97101	3.72857	0.00509028	0.011158	-2.75216	1.5169	3.49634	3.89369	3.6352	4.13019	4.36941	4.30124
b3018	#N/A	plsC	Chromosome	3162744	3163481	protein_coding	plsC	-0.378571	-0.610072	-0.14707	7.37648	-3.725	0.00511769	0.011212	-3.02917	-1.30005	7.55626	7.48114	7.6026	7.11215	7.233	7.27372
b2479	#N/A	gcvR	Chromosome	2599906	2600478	protein_coding	gcvR	-0.654871	-1.05546	-0.254286	6.36549	-3.72386	0.00512644	0.0112251	-2.98901	-1.57448	6.70629	6.97957	6.52205	5.9825	6.33637	5.66615
b4089	#N/A	alsR	Chromosome	4312101	4312991	protein_coding	alsR	0.712353	0.275858	1.14885	4.86407	3.71748	0.00517589	0.0113273	-2.90033	1.63847	4.54973	4.73727	4.44464	5.33069	5.56028	4.56183
b0888	#N/A	trxB	Chromosome	931085	932050	protein_coding	trxB	-0.488532	-0.788259	-0.188805	8.43252	-3.71279	0.00521257	0.0114014	-3.04509	-1.40302	8.71541	8.66322	8.6004	7.98262	8.46004	8.17342
b0170	#N/A	tsf	Chromosome	190857	191708	protein_coding	tsf	0.372733	0.143889	0.601577	10.4692	3.71014	0.00523334	0.0114407	-3.08911	1.2948	10.3094	10.2272	10.2613	10.5495	10.7593	10.7087
b2594	#N/A	rluD	Chromosome	2735031	2736011	protein_coding	rluD	-0.378769	-0.611357	-0.146181	7.74522	-3.70953	0.00523814	0.0114451	-3.05392	-1.30023	7.95643	7.94636	7.97136	7.65052	7.58123	7.36545
b1769	#N/A	ydjE	Chromosome	1852621	1853979	protein_coding	ydjE	0.816772	0.313409	1.32013	3.71916	3.69617	0.00534468	0.0116716	-2.76027	1.76146	3.39431	3.28945	3.05753	3.91841	3.8341	4.82118
b0328	#N/A	yahN	Chromosome	345666	346337	protein_coding	yahN	0.887665	0.339997	1.43533	3.11839	3.69202	0.00537823	0.0117385	-2.66755	1.85018	2.30106	2.70125	2.98074	3.53046	3.30185	3.89498
b2972	#N/A	pppA	Chromosome	3113543	3114352	protein_coding	pppA	0.727312	0.278501	1.17612	3.24368	3.69138	0.00538337	0.0117434	-2.68825	1.65555	3.00763	2.9937	2.57335	3.42174	3.66442	3.80127
b1914	#N/A	uvrY	Chromosome	1994703	1995359	protein_coding	uvrY	0.699654	0.26783	1.13148	2.53973	3.6907	0.00538893	0.0117492	-2.5469	1.62412	2.17339	2.17505	2.11555	2.70533	2.80849	3.26057
b2436	#N/A	hemF	Chromosome	2553225	2554124	protein_coding	hemF	0.374069	0.14309	0.605049	6.20612	3.68902	0.0054026	0.0117727	-3.05034	1.296	6.00511	6.04665	5.99829	6.4136	6.29725	6.47583
b0974	#N/A	hyaC	Chromosome	1035066	1035773	protein_coding	hyaC	-0.936861	-1.51578	-0.357938	1.95001	-3.68627	0.00542507	0.0118154	-2.36142	-1.91436	2.22384	2.37526	2.5646	1.36707	1.27045	1.89886
b4633	#N/A	xisD	Chromosome	565858	566079	pseudogene	xisD	1.01126	0.386086	1.63643	1.04432	3.68464	0.00543841	0.0118381	-2.28017	2.01566	0.638874	0.207369	0.577698	1.31937	1.52383	1.99874
b4465	#N/A	yggP	Chromosome	3076179	3077456	protein_coding	yggP	0.898337	0.342669	1.454	1.93494	3.68261	0.00545508	0.011868	-2.44558	1.86392	1.19883	1.49605	1.71836	2.33745	2.15641	2.70252
b1736	#N/A	chbA	Chromosome	1819455	1819805	protein_coding	chbA	0.917965	0.349981	1.48595	2.34312	3.68148	0.00546441	0.0118807	-2.54332	1.88945	1.55466	1.98574	2.23056	2.99061	2.71829	2.57887
b4016	#N/A	aceK	Chromosome	4218596	4220332	protein_coding	aceK	0.554848	0.211513	0.898183	3.78681	3.68119	0.00546677	0.0118807	-2.80246	1.46901	3.59163	3.3066	3.5536	3.96565	4.17657	4.12679
b3673	#N/A	emrD	Chromosome	3853922	3855106	protein_coding	emrD	-0.701137	-1.13527	-0.267006	6.30514	-3.67887	0.005486	0.0119098	-3.05243	-1.62579	6.49249	7.07898	6.48777	5.95935	5.83263	5.97962
b4015	#N/A	aceA	Chromosome	4217109	4218413	protein_coding	aceA	0.588093	0.223989	0.952197	4.67896	3.6792	0.00548326	0.0119098	-2.93609	1.50326	4.31625	4.27971	4.61099	5.17861	4.82135	4.86684
b0591	#N/A	entS	Chromosome	622300	623550	protein_coding	entS	1.22557	0.466172	1.98496	4.01989	3.67622	0.00550794	0.011951	-2.85708	2.33847	3.70607	2.50721	3.66414	4.4866	4.49325	5.26208
b3515	#N/A	gadW	Chromosome	3663890	3664618	protein_coding	gadW	-0.895444	-1.4515	-0.339386	3.46971	-3.66818	0.00557527	0.0120866	-2.70937	-1.86018	4.1064	4.03416	3.72033	3.43298	2.55733	2.96704
b4078	#N/A	yjcO	Chromosome	4296436	4297125	protein_coding	yjcO	0.376546	0.142708	0.610384	6.19039	3.66805	0.00557636	0.0120866	-3.08189	1.29823	5.94848	6.04218	5.98852	6.32127	6.35485	6.48705
b3739	#N/A	atpI	Chromosome	3922060	3922440	protein_coding	atpI	0.492841	0.186631	0.799051	7.34278	3.66623	0.00559175	0.0121135	-3.12423	1.40721	7.1483	7.11927	7.08052	7.51318	7.92018	7.27521
b0972	#N/A	hyaA	Chromosome	1032139	1033257	protein_coding	hyaA	-0.743586	-1.20568	-0.281495	2.91077	-3.66552	0.00559769	0.0121199	-2.6024	-1.67433	3.44623	3.2142	3.1245	2.38456	2.70981	2.58531
thrT	#N/A	#N/A	Chromosome	4175754	4175829	tRNA	#N/A	-0.52693	-0.854577	-0.199283	5.52419	-3.66335	0.00561607	0.0121532	-3.01893	-1.44086	5.82727	5.9531	5.6147	5.32467	5.09175	5.33364
b0716	#N/A	ybgO	Chromosome	747921	748982	protein_coding	ybgO	0.766583	0.28985	1.24332	3.39442	3.66283	0.00562055	0.0121564	-2.77713	1.70124	3.05298	2.71416	3.26065	4.0411	3.47709	3.8205
b4634	#N/A	aaaD	Chromosome	581354	581662	pseudogene	aaaD	-1.1326	-1.83762	-0.427584	1.6648	-3.65939	0.00564979	0.0122132	-2.34527	-2.19254	1.91548	2.23002	2.52007	0.963715	1.15016	1.20937
asnT	#N/A	#N/A	Chromosome	2044549	2044624	tRNA	#N/A	-0.829173	-1.34537	-0.312972	3.52774	-3.65897	0.00565343	0.0122145	-2.74427	-1.77667	4.25934	3.81797	3.81921	3.35233	3.13439	2.78317
b1606	#N/A	folM	Chromosome	1680976	1681698	protein_coding	folM	-0.48978	-0.795326	-0.184234	5.47148	-3.65138	0.00571873	0.012349	-3.03621	-1.40423	5.87304	5.60619	5.64716	5.19687	5.34015	5.16545
b3844	#N/A	fre	Chromosome	4026527	4027228	protein_coding	fre	-0.436372	-0.70873	-0.164014	7.2876	-3.64963	0.00573382	0.0123751	-3.14738	-1.3532	7.52743	7.61278	7.4531	7.04179	7.27495	6.81555
b0906	#N/A	ycaP	Chromosome	956762	957454	protein_coding	ycaP	0.582451	0.218717	0.946185	4.37996	3.6476	0.00575149	0.0124066	-2.95094	1.49739	4.0956	4.01603	4.25387	4.7876	4.87926	4.24743
b1056	#N/A	yceI	Chromosome	1117901	1118476	protein_coding	yceI	0.499332	0.187442	0.811221	4.90979	3.64687	0.00575785	0.0124137	-3.01193	1.41356	4.79468	4.62383	4.62997	5.35898	5.06039	4.99088
arcZ	#N/A	#N/A	Chromosome	3350577	3350697	ncRNA	#N/A	-1.14562	-1.86142	-0.429815	2.1761	-3.64568	0.00576824	0.0124296	-2.48588	-2.21241	2.77028	2.52197	3.08224	1.75547	2.11845	0.808165
b3958	#N/A	argC	Chromosome	4155001	4156005	protein_coding	argC	-0.648806	-1.05447	-0.243143	8.6623	-3.64319	0.00579004	0.0124699	-3.15633	-1.56787	9.00407	8.91992	8.9711	8.02063	8.84279	8.21529
b3550	#N/A	yiaC	Chromosome	3713652	3714092	protein_coding	yiaC	-0.525668	-0.854519	-0.196816	4.20389	-3.64119	0.00580758	0.0125011	-2.89525	-1.4396	4.37547	4.50629	4.57661	4.06661	3.85349	3.84486
b3721	#N/A	bglB	Chromosome	3902289	3903701	protein_coding	bglB	0.947223	0.354514	1.53993	2.07728	3.64035	0.00581502	0.0125104	-2.54753	1.92816	1.27737	1.98574	1.68647	2.75995	2.2413	2.51283
b1120	#N/A	cobB	Chromosome	1179520	1180359	protein_coding	cobB	-0.668439	-1.08684	-0.250042	3.85328	-3.6392	0.00582514	0.0125256	-2.8193	-1.58935	4.05438	4.15507	4.22086	3.35825	3.27908	4.05203
b0975	#N/A	hyaD	Chromosome	1035770	1036357	protein_coding	hyaD	-1.01756	-1.65487	-0.380252	1.66863	-3.63699	0.00584463	0.0125609	-2.37525	-2.0245	2.16308	2.10816	2.05441	0.653375	1.38148	1.65126
b1493	#N/A	gadB	Chromosome	1570645	1572045	protein_coding	gadB	1.21158	0.452468	1.97069	1.33922	3.63562	0.0058568	0.0125804	-2.4129	2.31591	1.02765	1.10326	0.0853014	1.87577	1.89712	2.04621
b2981	#N/A	yghO	Chromosome	3129043	3130215	protein_coding	yghO	0.718268	0.267908	1.16863	2.83194	3.63295	0.00588058	0.0126181	-2.69378	1.64521	2.31042	2.55822	2.44583	2.9124	3.18425	3.58049
b3251	#N/A	mreB	Chromosome	3400044	3401087	protein_coding	mreB	-0.36775	-0.598315	-0.137186	9.50174	-3.63323	0.00587809	0.0126181	-3.18247	-1.29034	9.69077	9.63339	9.69548	9.22601	9.43214	9.33265
b1938	#N/A	fliF	Chromosome	2013229	2014887	protein_coding	fliF	1.00292	0.373118	1.63272	1.706	3.6274	0.00593027	0.012718	-2.48801	2.00405	1.25813	1.33822	0.970843	2.30107	1.65339	2.71432
b0238	#N/A	gpt	Chromosome	255977	256435	protein_coding	gpt	-0.640065	-1.04238	-0.237744	5.80005	-3.62397	0.00596118	0.0127776	-3.10435	-1.5584	6.15498	6.42052	5.89135	5.61253	5.30818	5.41273
b0034	#N/A	caiF	Chromosome	34300	34695	protein_coding	caiF	-0.87	-1.41768	-0.322324	2.60857	-3.61849	0.00601092	0.0128774	-2.62349	-1.82766	3.13962	3.22326	2.94749	2.61931	1.89712	1.82459
b3846	#N/A	fadB	Chromosome	4028782	4030971	protein_coding	fadB	0.388827	0.144002	0.633651	6.29864	3.6177	0.00601815	0.0128861	-3.16873	1.30933	6.01302	6.14169	6.12115	6.40933	6.48737	6.61925
b3384	#N/A	trpS	Chromosome	3512634	3513638	protein_coding	trpS	-0.450809	-0.735145	-0.166473	8.04996	-3.61155	0.0060746	0.0129965	-3.20747	-1.36681	8.28087	8.37482	8.22008	7.73275	8.08017	7.61109
b4180	#N/A	rlmB	Chromosome	4409275	4410006	protein_coding	rlmB	0.626164	0.231209	1.02112	7.37582	3.61138	0.00607614	0.0129965	-3.21052	1.54346	7.17611	6.88818	7.23591	8.05038	7.48877	7.41555
b2416	#N/A	ptsI	Chromosome	2534066	2535793	protein_coding	ptsI	-0.533511	-0.870351	-0.196671	9.81214	-3.60788	0.00610853	0.0130589	-3.22927	-1.44745	10.0066	10.1728	10.0423	9.3017	9.89902	9.4504
b0684	#N/A	fldA	Chromosome	710935	711465	protein_coding	fldA	-0.48823	-0.797139	-0.17932	8.09158	-3.60019	0.00618031	0.0132055	-3.22544	-1.40272	8.37177	8.54445	8.16112	7.81647	7.94367	7.71202
b4202	#N/A	rpsR	Chromosome	4425839	4426066	protein_coding	rpsR	0.408194	0.149719	0.66667	7.80226	3.59733	0.00620726	0.0132561	-3.23047	1.32702	7.70018	7.57303	7.4908	8.01503	7.92225	8.11229
b3437	#N/A	gntK	Chromosome	3577065	3577592	protein_coding	gntK	0.759138	0.278102	1.24017	6.36941	3.59481	0.0062311	0.0133	-3.21422	1.69248	5.67513	6.09372	6.30824	6.75295	6.95953	6.42692
b0010	#N/A	satP	Chromosome	9928	10494	protein_coding	satP	0.503484	0.184215	0.822752	6.27671	3.59221	0.00625579	0.0133457	-3.20853	1.41763	6.03579	6.21789	5.81414	6.42561	6.53739	6.62942
b1927	#N/A	amyA	Chromosome	2006156	2007643	protein_coding	amyA	1.09202	0.398859	1.78517	1.37085	3.58864	0.00628985	0.0134043	-2.48872	2.13172	0.414001	1.04314	1.04815	2.01701	1.46454	2.23827
b2504	#N/A	yfgG	Chromosome	2629290	2629481	protein_coding	yfgG	0.74139	0.270816	1.21197	5.28019	3.58881	0.00628817	0.0134043	-3.13652	1.67179	5.0717	5.02706	4.54139	5.37219	5.83165	5.83713
b3859	#N/A	srkA	Chromosome	4042415	4043401	protein_coding	srkA	0.401738	0.146539	0.656938	7.95901	3.58588	0.00631625	0.0134535	-3.24744	1.3211	7.844	7.77366	7.70362	8.29	8.03885	8.10391
b3228	#N/A	sspB	Chromosome	3376279	3376776	protein_coding	sspB	0.402264	0.146368	0.658161	8.36806	3.58079	0.00636539	0.013551	-3.25381	1.32158	8.15555	8.31265	8.0875	8.63789	8.46682	8.54793
b3188	#N/A	sfsB	Chromosome	3334909	3335187	protein_coding	sfsB	0.581639	0.211392	0.951886	4.16965	3.57844	0.00638819	0.0135853	-3.01984	1.49655	3.87974	4.04442	3.70847	4.50804	4.18884	4.68838
b4383	#N/A	deoB	Chromosome	4619603	4620826	protein_coding	deoB	0.551782	0.200541	0.903022	10.1093	3.57845	0.00638809	0.0135853	-3.29101	1.4659	9.72833	10.0393	9.87273	10.6455	10.1135	10.2567
b0005	#N/A	yaaX	Chromosome	5234	5530	protein_coding	yaaX	0.501313	0.182085	0.82054	4.56669	3.57718	0.00640047	0.0135972	-3.07931	1.4155	4.39981	4.09958	4.38132	4.74761	4.92763	4.84419
b0801	#N/A	hcxB	Chromosome	836351	837436	protein_coding	hcxB	0.423473	0.153838	0.693108	6.11038	3.57751	0.00639724	0.0135972	-3.22273	1.34115	5.8001	6.05746	5.91647	6.37912	6.31414	6.19497
b1003	#N/A	yccJ	Chromosome	1066864	1067091	protein_coding	yccJ	-0.887935	-1.45391	-0.321956	1.60857	-3.57366	0.00643491	0.0136633	-2.48799	-1.85053	2.06687	2.19361	1.96421	1.39034	0.843825	1.19259
b3613	#N/A	envC	Chromosome	3786838	3788097	protein_coding	envC	-0.375277	-0.614608	-0.135945	7.28407	-3.57178	0.00645337	0.0136905	-3.27203	-1.29709	7.49852	7.53055	7.45251	7.11957	7.214	6.8893
metT	#N/A	#N/A	Chromosome	697057	697133	tRNA	#N/A	-0.801119	-1.31205	-0.290192	5.312	-3.57166	0.00645447	0.0136905	-3.14141	-1.74245	5.80756	6.03705	5.51497	4.99536	5.2798	4.23724
b2714	#N/A	ascG	Chromosome	2838254	2839264	protein_coding	ascG	-0.469088	-0.768304	-0.169872	5.63716	-3.57109	0.00646008	0.0136952	-3.18034	-1.38423	5.81745	5.89617	5.95378	5.3634	5.64618	5.14597
b2605	#N/A	yfiB	Chromosome	2743625	2744107	protein_coding	yfiB	-0.461332	-0.755908	-0.166755	6.67095	-3.56736	0.00649693	0.0137662	-3.2585	-1.37681	6.99552	6.84372	6.82081	6.51434	6.19835	6.65298
b2200	#N/A	ccmB	Chromosome	2296362	2297024	protein_coding	ccmB	0.608582	0.219141	0.998022	2.86093	3.55967	0.00657356	0.0139213	-2.81924	1.52476	2.41834	2.66181	2.5646	3.07201	3.10233	3.34649
b2279	#N/A	nuoK	Chromosome	2395043	2395345	protein_coding	nuoK	-1.01966	-1.67228	-0.367038	6.71046	-3.55898	0.00658046	0.0139286	-3.26369	-2.02744	7.22863	7.26567	7.27997	5.91189	7.16206	5.41454
b3470	#N/A	tusA	Chromosome	3608751	3608996	protein_coding	tusA	0.449847	0.16174	0.737954	5.47826	3.55667	0.00660367	0.0139705	-3.20486	1.3659	5.14422	5.3082	5.29871	5.74817	5.50372	5.86651
b0084	#N/A	ftsI	Chromosome	91413	93179	protein_coding	ftsI	-0.37051	-0.608082	-0.132937	7.83843	-3.55251	0.00664578	0.014045	-3.30324	-1.29281	8.07865	7.95607	8.01694	7.5937	7.78204	7.60318
b4235	#N/A	pmbA	Chromosome	4457959	4459311	protein_coding	pmbA	-0.430184	-0.706005	-0.154362	7.2951	-3.55269	0.00664387	0.014045	-3.30248	-1.3474	7.56265	7.56704	7.53372	7.28545	7.04929	6.77245
b0508	#N/A	hyi	Chromosome	535710	536486	protein_coding	hyi	1.05598	0.378683	1.73328	0.265166	3.55147	0.00665626	0.0140598	-2.36479	2.07913	-0.0783953	-0.541823	-0.305489	0.653375	0.81246	1.05087
b2131	#N/A	osmF	Chromosome	2218564	2219481	protein_coding	osmF	-0.670394	-1.10051	-0.240279	3.72287	-3.5504	0.00666712	0.0140754	-2.94744	-1.59151	4.01481	4.33717	3.90483	3.51467	3.17811	3.38761
b0047	#N/A	kefC	Chromosome	47769	49631	protein_coding	kefC	-0.456279	-0.74932	-0.163238	4.63726	-3.54678	0.00670408	0.0141325	-3.10494	-1.372	4.89149	4.74829	4.8795	4.30261	4.44805	4.55364
b2460	#N/A	eutQ	Chromosome	2574302	2575003	protein_coding	eutQ	0.835417	0.298958	1.37188	1.1721	3.54731	0.00669868	0.0141325	-2.52036	1.78437	0.725462	0.914816	0.710453	1.73744	1.50434	1.44008
b4267	#N/A	idnD	Chromosome	4493375	4494406	protein_coding	idnD	-0.765126	-1.25653	-0.273724	2.35761	-3.54673	0.00670458	0.0141325	-2.66632	-1.69952	2.74977	2.73964	2.61629	1.68194	2.07945	2.27857
b2376	#N/A	ypdI	Chromosome	2494698	2494973	protein_coding	ypdI	1.13341	0.404604	1.86222	1.18527	3.54247	0.00674832	0.0142173	-2.53506	2.19377	1.02765	0.749078	0.0853014	1.71918	1.86691	1.66349
b0559	#N/A	ybcW	Chromosome	579880	580086	protein_coding	ybcW	-0.809371	-1.33002	-0.288722	4.49773	-3.54107	0.00676276	0.0142403	-3.08612	-1.75245	4.68011	4.78241	5.28014	4.20099	4.08439	3.95838
b4696	#N/A	yneO	Chromosome	1592665	1598086	pseudogene	yneO	0.614699	0.219088	1.01031	3.39591	3.53937	0.00678038	0.01427	-2.95864	1.53124	3.10774	3.19591	2.96088	3.8061	3.38415	3.92067
b1065	#N/A	mdtH	Chromosome	1124118	1125326	protein_coding	mdtH	-0.521385	-0.85711	-0.18566	5.30831	-3.53759	0.00679886	0.0143015	-3.1976	-1.43533	5.42536	5.67714	5.6242	5.14651	4.78141	5.19523
b2529	#N/A	iscU	Chromosome	2659903	2660289	protein_coding	iscU	0.497927	0.17655	0.819304	8.30238	3.52926	0.00688597	0.0144773	-3.33637	1.41218	7.98632	7.94345	8.19321	8.67404	8.27522	8.74201
b3362	#N/A	yhfG	Chromosome	3491453	3491620	protein_coding	yhfG	-0.442647	-0.728411	-0.156882	5.48034	-3.52843	0.00689469	0.0144881	-3.23152	-1.3591	5.79343	5.59402	5.63572	5.15842	5.28409	5.41634
b3256	#N/A	accC	Chromosome	3405917	3407266	protein_coding	accC	-0.596908	-0.983074	-0.210743	10.2113	-3.521	0.00697344	0.014646	-3.3788	-1.51247	10.641	10.3065	10.5096	9.69255	10.3341	9.78416
b0003	#N/A	thrB	Chromosome	2801	3733	protein_coding	thrB	0.34276	0.120745	0.564776	7.23758	3.51673	0.00701918	0.014715	-3.36304	1.26818	7.08284	7.00343	7.06355	7.37201	7.38731	7.51631
b1110	#N/A	ycfJ	Chromosome	1167599	1168138	protein_coding	ycfJ	0.668553	0.235494	1.10161	5.69507	3.51659	0.00702075	0.014715	-3.28817	1.58948	5.19568	5.35634	5.43448	6.08589	5.53888	6.55917
b3370	#N/A	frlA	Chromosome	3499910	3501247	protein_coding	frlA	0.996668	0.351091	1.64224	1.66542	3.5167	0.00701954	0.014715	-2.64635	1.99539	0.780429	1.56892	1.14517	1.85918	2.25303	2.38577
b3955	#N/A	eptC	Chromosome	4148532	4150265	protein_coding	eptC	-0.381336	-0.628294	-0.134379	9.64474	-3.51737	0.00701231	0.014715	-3.37153	-1.30255	9.88099	9.75106	9.89252	9.45354	9.60448	9.28585
metU	#N/A	#N/A	Chromosome	696664	696740	tRNA	#N/A	-0.978824	-1.6139	-0.343751	3.3624	-3.51086	0.00708259	0.0148369	-2.92973	-1.97086	4.06549	4.13841	3.47645	2.95203	3.04276	2.49926
b1798	#N/A	leuE	Chromosome	1880121	1880759	protein_coding	leuE	-0.528165	-0.87108	-0.18525	4.31077	-3.50845	0.00710873	0.0148766	-3.11855	-1.44209	4.65826	4.66929	4.41089	4.09167	3.9322	4.10229
b3927	#N/A	glpF	Chromosome	4117245	4118090	protein_coding	glpF	-1.2034	-1.98472	-0.422082	7.81698	-3.50844	0.00710884	0.0148766	-3.37425	-2.30282	8.45371	8.64679	8.7146	7.74098	7.74411	5.60169
b0777	#N/A	bioC	Chromosome	811522	812277	protein_coding	bioC	0.684381	0.239699	1.12906	4.68991	3.50575	0.0071382	0.0149303	-3.20876	1.60701	4.1514	4.19245	4.61734	4.80285	5.29973	5.07567
b3456	#N/A	livM	Chromosome	3594203	3595480	protein_coding	livM	0.78971	0.276535	1.30289	3.18829	3.50537	0.0071423	0.0149312	-2.97875	1.72873	2.49429	2.70125	3.1481	3.44415	3.70768	3.63428
b1010	#N/A	rutC	Chromosome	1071773	1072159	protein_coding	rutC	1.07722	0.377097	1.77734	1.11711	3.50479	0.00714866	0.0149368	-2.57661	2.10997	0.105051	0.773953	0.916904	1.60446	1.68837	1.61395
b1108	#N/A	ycfP	Chromosome	1165143	1165685	protein_coding	ycfP	-0.506196	-0.835347	-0.177046	5.97338	-3.50313	0.00716688	0.0149672	-3.31917	-1.4203	6.30487	6.339	6.20231	5.97962	5.6943	5.32019
b0521	#N/A	ybcF	Chromosome	550439	551332	protein_coding	ybcF	-0.77764	-1.28352	-0.271761	3.8537	-3.50158	0.00718394	0.0149951	-3.0371	-1.71432	4.47046	3.96563	4.11105	3.31025	3.35179	3.91301
b3701	#N/A	dnaN	Chromosome	3881221	3882321	protein_coding	dnaN	-0.464634	-0.766929	-0.162339	8.91758	-3.50116	0.0071885	0.0149969	-3.3842	-1.37997	9.22821	9.01109	9.24196	8.89439	8.4995	8.63034
b3943	#N/A	yijE	Chromosome	4136108	4137013	protein_coding	yijE	-0.432087	-0.713255	-0.150918	5.07392	-3.50055	0.00719526	0.0150034	-3.23774	-1.34918	5.39486	5.28999	5.21877	4.91941	4.87926	4.74125
b4500	#N/A	yfaS	Chromosome	2329798	2334402	pseudogene	yfaS	0.479534	0.167458	0.79161	5.44199	3.50019	0.00719924	0.015004	-3.29076	1.39429	5.04809	5.16744	5.3066	5.54932	5.65063	5.92988
b1296	#N/A	puuP	Chromosome	1357802	1359187	protein_coding	puuP	0.492277	0.171846	0.812707	4.79417	3.49951	0.00720672	0.0150042	-3.22554	1.40666	4.47255	4.56981	4.53469	5.02168	4.78747	5.37883
b3257	#N/A	yhdT	Chromosome	3407375	3407617	protein_coding	yhdT	-0.951358	-1.57058	-0.332132	3.55112	-3.49967	0.00720499	0.0150042	-2.98702	-1.93369	4.34616	3.53477	4.08683	3.10051	3.12165	3.11682
b4476	#N/A	gntU	Chromosome	3575721	3577061	protein_coding	gntU	0.710083	0.247579	1.17259	7.20769	3.49724	0.00723182	0.0150487	-3.39311	1.6359	6.54204	7.05698	7.10673	7.62254	7.69201	7.22582
b1337	#N/A	abgB	Chromosome	1401810	1403255	protein_coding	abgB	-0.561073	-0.926603	-0.195544	4.00521	-3.49647	0.00724043	0.0150589	-3.08327	-1.47537	4.16953	4.20394	4.39125	3.60695	3.63334	4.02622
b0964	#N/A	yccT	Chromosome	1027111	1027773	protein_coding	yccT	0.624025	0.21739	1.03066	3.1307	3.49567	0.00724932	0.015062	-2.97273	1.54117	2.64999	3.01993	2.76871	3.35233	3.31309	3.68013
b3268	#N/A	yhdW	Chromosome	3419042	3420066	pseudogene	yhdW	0.795906	0.277313	1.3145	2.6368	3.49597	0.00724596	0.015062	-2.88598	1.73617	2.09966	1.97505	2.5646	3.0648	2.81642	3.30026
b4046	#N/A	zur	Chromosome	4259488	4260003	protein_coding	zur	0.379045	0.131931	0.62616	5.81021	3.49402	0.00726763	0.0150923	-3.334	1.30048	5.57861	5.60186	5.70499	6.01561	6.06164	5.89854
b0770	#N/A	ybhI	Chromosome	801887	803320	protein_coding	ybhI	-1.17621	-1.94419	-0.408236	0.473858	-3.48875	0.00732655	0.0151991	-2.43693	-2.25982	1.05019	1.17971	1.21389	0.401836	-0.203481	-0.798993
b3080	#N/A	ygjK	Chromosome	3228888	3231239	protein_coding	ygjK	0.675123	0.23435	1.1159	3.33101	3.489	0.00732385	0.0151991	-3.02905	1.59673	2.90005	2.72696	3.24432	3.58695	3.59699	3.93083
b1492	#N/A	gadC	Chromosome	1568954	1570489	protein_coding	gadC	0.66668	0.230534	1.10283	3.98716	3.48191	0.00740388	0.0153517	-3.14174	1.58742	3.45892	3.94662	3.51327	4.15757	4.1642	4.68238
b4240	#N/A	treB	Chromosome	4464759	4466180	protein_coding	treB	-1.56432	-2.58898	-0.539656	8.15833	-3.47758	0.00745326	0.0154462	-3.42533	-2.95737	8.65189	9.23237	9.15763	6.8786	8.80071	6.22878
b2545	#N/A	yphC	Chromosome	2674700	2675761	protein_coding	yphC	0.705136	0.24312	1.16715	3.09338	3.47655	0.00746507	0.0154628	-2.99544	1.6303	2.53482	2.77087	2.82104	3.33445	3.16575	3.93335
b3458	#N/A	livK	Chromosome	3596451	3597560	protein_coding	livK	0.629382	0.216628	1.04214	3.59013	3.47341	0.00750118	0.0155297	-3.0988	1.5469	3.4031	2.97773	3.29806	3.71227	4.02063	4.12899
b3751	#N/A	rbsB	Chromosome	3936278	3937168	protein_coding	rbsB	-0.82163	-1.36081	-0.282446	8.17656	-3.47113	0.00752739	0.015576	-3.4322	-1.7674	8.71244	8.27312	8.89783	7.87487	8.24544	7.05566
b4411	#N/A	ecnB	Chromosome	4376553	4376699	protein_coding	ecnB	-0.630084	-1.04375	-0.216416	3.3369	-3.46959	0.00754524	0.015605	-3.0043	-1.54766	3.68101	3.84464	3.4624	2.9982	3.02918	3.00596
b2515	#N/A	ispG	Chromosome	2640686	2641804	protein_coding	ispG	-0.447393	-0.741364	-0.153422	9.63846	-3.46671	0.00757874	0.0156612	-3.45292	-1.36357	10.028	9.73324	9.87997	9.55195	9.46205	9.17552
b3366	#N/A	nirD	Chromosome	3496551	3496877	protein_coding	nirD	1.35638	0.465107	2.24765	0.210559	3.46659	0.00758009	0.0156612	-2.49186	2.56042	-0.233118	-1.14222	-0.305489	0.867499	0.41319	1.66349
b4067	#N/A	actP	Chromosome	4283253	4284902	protein_coding	actP	0.536603	0.183799	0.889408	5.02622	3.46459	0.00760348	0.0157015	-3.30945	1.45055	4.56937	4.88015	4.82928	5.12239	5.51838	5.23776
b1596	#N/A	ynfM	Chromosome	1669699	1670952	protein_coding	ynfM	-0.796496	-1.32126	-0.271735	6.71617	-3.45744	0.00768747	0.0158669	-3.43539	-1.73688	7.42361	6.87351	7.21581	6.58411	6.64924	5.55076
b0693	#N/A	speF	Chromosome	718262	720460	protein_coding	speF	0.504512	0.17199	0.837033	3.67255	3.45608	0.00770358	0.0158921	-3.14124	1.41864	3.34502	3.34446	3.56679	3.91841	3.96822	3.89239
b0443	#N/A	fadM	Chromosome	464402	464800	protein_coding	fadM	0.666711	0.227226	1.1062	3.31025	3.45562	0.00770904	0.0158953	-3.07806	1.58745	3.03048	2.72696	3.05753	3.67958	3.32426	4.0427
b0407	#N/A	yajC	Chromosome	427287	427619	protein_coding	yajC	0.58708	0.199352	0.974808	7.66758	3.44907	0.00778702	0.0160479	-3.46861	1.5022	7.41793	7.23409	7.43133	7.73531	8.43741	7.74943
b0431	#N/A	cyoB	Chromosome	448650	450641	protein_coding	cyoB	-0.619051	-1.02839	-0.20971	11.0716	-3.44487	0.00783752	0.0161438	-3.52292	-1.53586	11.5633	11.134	11.5616	11.0298	10.8606	10.2803
b0352	#N/A	mhpE	Chromosome	373868	374881	protein_coding	mhpE	0.69556	0.235201	1.15592	2.64079	3.44168	0.00787612	0.0162151	-2.96331	1.61951	2.29163	2.05841	2.37758	2.73289	3.07616	3.30807
b0719	#N/A	ybgD	Chromosome	752229	752795	protein_coding	ybgD	1.2306	0.415321	2.04588	1.39364	3.43829	0.00791736	0.0162917	-2.75085	2.34665	0.448353	0.671773	1.34221	2.5067	1.50434	1.88848
b0416	#N/A	nusB	Chromosome	435137	435556	protein_coding	nusB	-0.369108	-0.613739	-0.124477	7.8771	-3.43696	0.00793358	0.0163168	-3.48817	-1.29155	8.12899	8.11098	7.99311	7.69908	7.79464	7.53577
b3601	#N/A	mtlR	Chromosome	3775572	3776159	protein_coding	mtlR	0.423734	0.142673	0.704794	4.82003	3.43419	0.00796748	0.0163783	-3.336	1.34139	4.59451	4.66597	4.5896	5.13622	4.85252	5.08137
b4070	#N/A	nrfA	Chromosome	4287764	4289200	protein_coding	nrfA	0.508742	0.17116	0.846324	4.58366	3.43282	0.00798439	0.0164047	-3.31073	1.42281	4.24475	4.16451	4.51213	4.74986	4.90179	4.92893
b1252	#N/A	tonB	Chromosome	1311089	1311808	protein_coding	tonB	0.952888	0.320436	1.58534	5.50628	3.432	0.00799447	0.0164171	-3.41392	1.93574	5.25389	4.30553	5.21458	5.77605	5.99073	6.49691
b4265	#N/A	idnT	Chromosome	4491206	4492525	protein_coding	idnT	0.47666	0.160231	0.793088	3.89998	3.43135	0.00800245	0.0164252	-3.21214	1.39152	3.57618	3.70287	3.67636	4.0001	4.24865	4.19576
b3392	#N/A	hofP	Chromosome	3520615	3521019	protein_coding	hofP	0.94907	0.318901	1.57924	0.57931	3.43063	0.00801137	0.0164352	-2.5947	1.93063	0.105051	0.170375	-0.015982	0.799595	1.29335	1.12347
b0048	#N/A	folA	Chromosome	49823	50302	protein_coding	folA	-0.454242	-0.755981	-0.152503	6.16012	-3.42916	0.00802944	0.016464	-3.44878	-1.37006	6.32407	6.61719	6.30562	5.93186	6.009	5.77298
b0958	#N/A	sulA	Chromosome	1020410	1020919	protein_coding	sulA	0.555178	0.186279	0.924078	6.86577	3.42813	0.00804224	0.0164819	-3.49961	1.46935	6.42886	6.52678	6.78174	7.2675	6.83629	7.35347
b3516	#N/A	gadX	Chromosome	3664986	3665810	protein_coding	gadX	-0.889715	-1.48139	-0.29804	4.3263	-3.42531	0.00807722	0.0165453	-3.24856	-1.85281	4.96896	5.09032	4.49843	4.29338	3.74138	3.36533
b1064	#N/A	grxB	Chromosome	1123407	1124054	protein_coding	grxB	-0.704972	-1.17398	-0.235967	6.12107	-3.42395	0.00809426	0.0165718	-3.45336	-1.63011	6.37128	6.81965	6.51752	6.13579	5.69859	5.1836
b0227	#N/A	yafL	Chromosome	246712	247461	protein_coding	yafL	0.788213	0.263679	1.31275	2.64207	3.42296	0.00810655	0.0165845	-2.99565	1.72693	1.96377	2.15625	2.53805	2.8297	3.07616	3.28847
b2162	#N/A	rihB	Chromosome	2254245	2255186	protein_coding	rihB	1.03772	0.347111	1.72832	1.30771	3.4228	0.00810862	0.0165845	-2.72676	2.05298	0.514695	0.798406	0.916904	1.68194	1.38148	2.55282
b0600	#N/A	ybdL	Chromosome	633586	634746	protein_coding	ybdL	0.554868	0.185153	0.924584	3.9366	3.41865	0.00816066	0.0166826	-3.24261	1.46903	3.50453	3.56715	3.87331	4.19439	4.1673	4.31293
b3076	#N/A	ebgA	Chromosome	3222633	3225725	protein_coding	ebgA	0.506036	0.168549	0.843522	4.80521	3.41552	0.00820007	0.0167547	-3.36153	1.42014	4.5517	4.61181	4.42787	4.8115	5.27261	5.15574
b3434	#N/A	yhgN	Chromosome	3575071	3575664	protein_coding	yhgN	0.469596	0.156343	0.782848	5.11469	3.41477	0.00820961	0.0167658	-3.39779	1.38472	4.72108	4.8556	5.02044	5.26297	5.36198	5.46605
b0584	#N/A	fepA	Chromosome	610254	612494	protein_coding	fepA	1.90025	0.631957	3.16854	9.32676	3.4129	0.0082333	0.0168057	-3.54775	3.73277	8.94984	6.8334	8.9601	10.5183	10.0411	10.6578
b3374	#N/A	frlD	Chromosome	3503167	3503952	protein_coding	frlD	0.569059	0.189166	0.948951	3.42305	3.41215	0.00824281	0.0168109	-3.166	1.48356	3.06963	3.33195	3.05128	3.58695	3.92121	3.57726
b4589	#N/A	ylcI	Chromosome	580251	580445	protein_coding	ylcI	-0.572089	-0.954016	-0.190162	3.50999	-3.41205	0.00824412	0.0168109	-3.13492	-1.48667	3.64073	3.91342	3.87685	3.20263	3.29619	3.13009
b3450	#N/A	ugpC	Chromosome	3588110	3589180	protein_coding	ugpC	-0.504106	-0.841097	-0.167114	4.4169	-3.40749	0.00830237	0.0169212	-3.29423	-1.41824	4.56154	4.67425	4.72916	3.97338	4.36941	4.19365
b3717	#N/A	cbrC	Chromosome	3898022	3898609	protein_coding	cbrC	0.532776	0.176373	0.88918	3.51126	3.40514	0.00833248	0.016974	-3.19469	1.44671	3.38548	3.06094	3.21668	3.73062	3.79451	3.87934
b0616	#N/A	citE	Chromosome	649582	650490	protein_coding	citE	0.802216	0.265326	1.33911	2.73467	3.4036	0.0083524	0.0170061	-3.05525	1.74378	2.5586	2.08846	2.27412	3.3224	2.68404	3.48037
b4085	#N/A	alsE	Chromosome	4307783	4308478	protein_coding	alsE	0.884438	0.291798	1.47708	2.43999	3.39945	0.00840602	0.0171067	-3.00685	1.84604	1.69001	2.0685	2.32678	2.82116	3.26177	2.47171
b2143	#N/A	cdd	Chromosome	2231844	2232728	protein_coding	cdd	0.731593	0.241073	1.22211	6.01542	3.39739	0.00843283	0.0171527	-3.51079	1.66047	5.47931	6.06692	5.68294	6.73432	6.21568	5.91333
b2941	#N/A	yqgD	Chromosome	3086399	3086650	protein_coding	yqgD	-1.24841	-2.086	-0.410811	0.406246	-3.39511	0.00846255	0.0171787	-2.5367	-2.37579	1.11578	0.822452	0.86087	-0.621248	-0.409932	0.66956
[truncated: 2,065 more rows]
